# Supplementary material for: Neurodevelopmental Pathways from Maternal Obesity to Offspring Outcomes: An Umbrella Review of Cognitive and Behavioral Consequences Across Development
Source: Healthcare (Basel). 2025 Oct 21;13(20):2653. doi: 10.3390/healthcare13202653 (PMC12563868; doi:10.3390/healthcare13202653)
Supplement: Supplementary file 1 [file healthcare-13-02653-s001.zip]

Archive with 4 entries (4 files):
- Table_S4.pdf
- Table_S1_Systematic_Review_Full_78_papers.xlsx
- Table_S2_Abbreviation List.pdf
- Table_S3_PRISMA_2020_checklist_NPMO.pdf
