# Supplementary material for: Neurodevelopmental Pathways from Maternal Obesity to Offspring Outcomes: An Umbrella Review of Cognitive and Behavioral Consequences Across Development
Source: Healthcare (Basel). 2025 Oct 21;13(20):2653. doi: 10.3390/healthcare13202653 (PMC12563868; doi:10.3390/healthcare13202653)
Supplement: Supplementary file 1 [file healthcare-13-02653-s001.zip › Table_S1_Systematic_Review_Full_78_papers.xlsx]

## Sheet: SUP_78Papers_Ref_ID
REF ID	Authors	Year	Paper Title	DOI	Summary	Outcomes	Main findings	Methodology	Study Design	Study Objectives	Intervention Effects	Population Characteristics	Measured Variables
153	Alba-Linares, R. F. Pérez, J. R. Tejedor, David Bastante-Rodríguez, F. Ponce, Nuria García Carbonell, Rafael Gómez Zafra, A. Fernández, M. Fraga, E. Lurbe	2023	Maternal obesity and gestational diabetes reprogram the methylome of offspring beyond birth by inducing epigenetic signatures in metabolic and developmental pathways	10.1186/s12933-023-01774-y	Maternal obesity and gestational diabetes induce epigenetic changes in metabolic and developmental pathways in children during the first year of life.	- DNA methylation changes in children born to mothers with obesity and gestational diabetes during the first year of life, specifically focusing on differentially methylated probes (DMPs) and differentially methylated regions (DMRs)	- The study identified significant DNA methylation changes in children from birth to 6 months, indicating a critical period for epigenetic remodelling._x000D_ - DNA methylation biomarkers were found to distinguish children born to mothers with obesity or gestational diabetes, suggesting a link between maternal metabolic conditions and offspring epigenetics._x000D_ - These biomarkers are associate…	- Used Illumina Infinium MethylationEPIC BeadChip arrays to profile DNA methylation in blood samples._x000D_ - Collected blood samples at birth, 6 months, and 12 months._x000D_ - Extracted genomic DNA using RealPure kit and bisulphite converted using EZ-96 DNA Methylation Kit._x000D_ - Analyzed data using R software with minfi, ssNoob, and BMIQ for processing and normalization._x000D_ - Predicted…	- Prospective and ongoing study_x000D_ - Randomized recruitment_x000D_ - Controlled design with three groups_x000D_ - Longitudinal study with follow-up at 0, 6, and 12 months_x000D_ - Observational study	- Explore the DNA methylation landscape in children born to mothers with obesity and gestational diabetes during their first year of life._x000D_ - Understand the mechanisms by which the intrauterine environment influences offspring health._x000D_ - Define the key time frame for epigenetic alterations and identify patterns that are maintained over time as childhood biomarkers._x000D_ - Determine …	- DNA methylation changes:_x000D_ - Birth to 6 months: 27,475 DMPs_x000D_ - 6 to 12 months: 12,742 DMPs_x000D_ - DMPs by direction:_x000D_ - Birth to 6 months: 14,953 hypomethylated, 12,522 hypermethylated_x000D_ - 6 to 12 months: 10,606 hypomethylated, 2,136 hypermethylated_x000D_ - Overlap of DMPs:_x000D_ - Large proportion of DMPs at 0 > 6 months also altered at 6 > 12 months (Fisher's test P …	- Newborns born at term (gestational age ≥ 37 weeks)_x000D_ - Three groups based on maternal BMI and GDM status: control (normal weight), obese, and obese with GDM_x000D_ - Obesity defined as BMI ≥ 30 kg/m^2_x000D_ - GDM diagnosed using a glucose challenge test_x000D_ - Exclusion criteria: multiple gestations, overweight women, underweight women, complications other than GDM_x000D_ - Study conduc…	- DNA methylation patterns_x000D_ - Weight_x000D_ - Length_x000D_ - Genomic DNA quantity_x000D_ - Body Mass Index (BMI)_x000D_ - Number of subjects_x000D_ - Sex distribution_x000D_ - Maternal pregnancy BMI_x000D_ - Child weight and height
154	Álvarez‐Bueno, I. Cavero-Redondo, L. Lucas-de la Cruz, B. Notario-Pacheco, V. Martínez-Vizcaíno	2017	Association between pre-pregnancy overweight and obesity and children's neurocognitive development: a systematic review and meta-analysis of observational studies.	10.1093/ije/dyx122	Pre-pregnancy obesity is associated with negative effects on children's neurocognitive development.	- children's neurocognitive development	- Pre-pregnancy obesity is associated with negative effects on children's neurocognitive development._x000D_ - The pooled effect size for obesity was -0.06 (95% CI: -0.09 to -0.03), indicating a significant negative impact._x000D_ - Overweight status was not significantly associated with negative effects on neurocognitive development.	- Systematic search of MEDLINE, EMBASE, Cochrane Library, and Web of Science databases._x000D_ - Mantel-Haenszel fixed-effects method and DerSimonian and Laird method for meta-analysis._x000D_ - Sensitivity analysis and random-effects meta-regression._x000D_ - Publication bias evaluation using Egger's regression asymmetry test._x000D_ - Independent data extraction by two researchers with inter-ra…	- Systematic review and meta-analysis of observational studies	- The aim of this systematic review and meta-analysis was to assess the effect of the relationship between pre-pregnancy overweight and obesity with children's neurocognitive development.	- Neurocognitive development:_x000D_ - Normal weight mothers: Reference category_x000D_ - Overweight mothers: ES = -0.02 (95% CI: -0.05 to 0.02), non-significant_x000D_ - Obese mothers: ES = -0.06 (95% CI: -0.09 to -0.03), significant_x000D_ - Excess weight (overweight and obesity): ES = -0.04 (95% CI: -0.06 to -0.02), significant_x000D_ - Overweight mothers: ES = -0.03 (95% CI: -0.09 to 0.02), n…	- 63,115 children from 12 cohorts born between 1956 and 2012_x000D_ - Mothers' age at birth ranged from 16 to over 40 years_x000D_ - Cohorts from the United States, Spain, the United Kingdom, Denmark, the Netherlands, and Greece_x000D_ - Focus on pre-pregnancy BMI and children's cognition_x000D_ - Generally healthy children without certain mental disorders or preterm birth	- Pre-pregnancy weight status (normal weight, overweight, obesity)_x000D_ - Children's neurocognitive development (measured using scales like general intelligence, vocabulary, working memory, academic achievement)_x000D_ - Country_x000D_ - Mothers' age at birth_x000D_ - Cohorts' year of birth_x000D_ - Age of children at evaluation_x000D_ - Number of children in each cohort_x000D_ - Weight status …
155	Alves, S. Luo, Ting Chow, M. Herting, A. Xiang, K. Page	2020	Sex differences in the association between prenatal exposure to maternal obesity and hippocampal volume in children	10.1002/brb3.1522	Exposure to maternal obesity is associated with reduced hippocampal volume in male but not female children.	- child's bilateral hippocampal volume and the volume of each hippocampal subfield	- Boys but not girls showed significant associations between prenatal exposure to maternal obesity and reductions in hippocampal volume._x000D_ - These sex-specific effects were consistently observed in the hippocampal subfields._x000D_ - Boys may be more vulnerable than girls to the adverse effects of exposure to maternal obesity on hippocampal development.	- High-resolution structural MRI scans were conducted on 88 children._x000D_ - FreeSurfer 6.0 was used to quantify total hippocampal volume and subfield volumes._x000D_ - Maternal prepregnancy BMI was used to index exposure to maternal obesity._x000D_ - Covariates included child age, BMI z-score, ICV, GDM exposure, and SES._x000D_ - Linear regression assessed interactions between child sex and ma…	- Observational study_x000D_ - Cross-sectional design_x000D_ - Stratified by sex_x000D_ - Non-controlled_x000D_ - Non-randomized_x000D_ - Non-blinded	- To translate findings from animal studies to humans by examining sex-specific effects of exposure to maternal obesity on hippocampal volume in children._x000D_ - To investigate sex-specific effects of in utero exposure to obesity on hippocampal volume in children aged 7-11 years._x000D_ - To examine sex differences in relationships between exposure to maternal obesity in utero and hippocampal v…	- Hippocampal volume:_x000D_ - Boys: Significant negative association with maternal prepregnancy BMI (β = -126.98, SE = 47.26, p = .01)_x000D_ - Girls: No significant association with maternal prepregnancy BMI_x000D_ - Hippocampal subfields:_x000D_ - CA1: Significant negative association in boys (β = -23.58, SE = 11.71, p = .054)_x000D_ - CA2/3: Significant negative association in boys (β = -14.1…	- Children aged 7-11 years_x000D_ - Representative of Southern California demographics_x000D_ - Excluded if born to mothers with pre-existing diabetes or if they had significant medical disorders_x000D_ - 93% prepubertal_x000D_ - 58% girls_x000D_ - Maternal prepregnancy BMI ranged from normal weight to obese_x000D_ - Children's BMI ranged from healthy weight to obese_x000D_ - Mother's race/ethnic…	- Child's bilateral hippocampal volume_x000D_ - Volume of each hippocampal subfield_x000D_ - Maternal prepregnancy BMI_x000D_ - Child's height_x000D_ - Child's weight_x000D_ - Child's BMI_x000D_ - Child's age_x000D_ - Total intracranial volume (ICV)_x000D_ - Gestational diabetes mellitus (GDM) exposure_x000D_ - Socioeconomic status (SES)_x000D_ - Tanner stage of pubertal development
156	Baker, Z. Patinkin, Allison L. B. Shapiro, B. A. de la Houssaye, M. Woontner, K. Boyle, L. Vanderlinden, D. Dabelea, J. Friedman	2017	Maternal obesity and increased neonatal adiposity correspond with altered infant mesenchymal stem cell metabolism.	10.1172/jci.insight.94200	Maternal obesity is associated with altered metabolism and gene expression in umbilical cord-derived mesenchymal stem cells of offspring, which may contribute to increased obesity risk.	- Differences in energy metabolism in uMSC myocytes and adipocytes_x000D_ - Gene expression changes in uMSC myocytes and adipocytes_x000D_ - Biomarkers of incomplete β-oxidation_x000D_ - Changes in insulin-dependent energy-sensing pathways (PI3K and AMPK)_x000D_ - Upregulation of the mitochondrial respiratory chain_x000D_ - Downregulation of mitochondrial biogenesis	- Biomarkers of incomplete β-oxidation were positively correlated with infant adiposity and maternal lipid levels in uMSC myocytes from offspring of obese mothers._x000D_ - Metabolic and biosynthetic processes were enriched in differential gene expression analysis related to maternal obesity._x000D_ - Maternal obesity was associated with downregulation of insulin-dependent energy-sensing pathways…	- Utilized umbilical cord-derived mesenchymal stem cells (uMSC) from offspring of normal weight and obese mothers._x000D_ - Conducted RNA sequencing (RNA-Seq) to analyze gene expression in uMSC myocytes and adipocytes._x000D_ - Performed amino acid and acylcarnitine analyses using specific protocols and equipment._x000D_ - Involved growth and differentiation of uMSC into myocytes and adipocytes._…	- Longitudinal prospective observational prebirth cohort study; part of the Healthy Start Study; convenience sample; observational study	- Investigate differences in energy metabolism and gene expression in uMSC from offspring of normal weight and obese mothers._x000D_ - Understand the effects of maternal obesity on metabolomic and transcriptomic pathways in uMSC related to infant adiposity._x000D_ - Test the hypothesis that maternal BMI is a predictor of changes in uMSC.	- Energy metabolism:_x000D_ - Incomplete β-oxidation in uMSC myocytes from offspring of obese mothers (significant correlation with infant adiposity)_x000D_ - Downregulation of insulin-dependent energy-sensing pathways (PI3K and AMPK) in uMSC adipocytes from offspring of obese mothers_x000D_ - Gene expression:_x000D_ - Upregulation of mitochondrial respiratory chain genes in uMSC adipocytes from …	- Longitudinal observational prebirth cohort of 1,410 mother-infant pairs_x000D_ - Recruited from University of Colorado obstetrics clinics_x000D_ - Exclusion criteria: preexisting type 1 or type 2 diabetes, prior premature birth or fetal death, asthma with steroid management, serious psychiatric illness, current multiple pregnancy_x000D_ - Mothers classified as obese (BMI > 30 kg/m^2) or normal …	- Biomarkers of incomplete β-oxidation_x000D_ - Metabolic and biosynthetic processes_x000D_ - Insulin-dependent energy-sensing pathways (PI3K, AMPK)_x000D_ - Mitochondrial respiratory chain_x000D_ - Mitochondrial biogenesis_x000D_ - Amino acid analysis_x000D_ - Acylcarnitine analysis_x000D_ - Gene expression (RNA-Seq)_x000D_ - Neonatal body composition (%FM)_x000D_ - Maternal prepregnancy BMI (pp…
157	Basatemur, Julian Gardiner, C. Williams, E. Melhuish, J. Barnes, A. Sutcliffe	2013	Maternal Prepregnancy BMI and Child Cognition: A Longitudinal Cohort Study	10.1542/peds.2012-0788	Maternal prepregnancy BMI is negatively associated with children's cognitive performance at ages 5 and 7.	- Cognitive performance (g) at ages 5 and 7	- Maternal prepregnancy BMI is negatively associated with children’s cognitive performance at ages 5 and 7._x000D_ - The overall effect size is modest, with a 10-point increase in maternal BMI associated with a decrease in cognitive performance of ∼1/10th of an SD at age 7._x000D_ - The relationship becomes stronger as children get older, even after adjusting for socio-demographic confounders and…	- Secondary analysis of data from the Millennium Cohort Study_x000D_ - Standardized cognitive assessments at ages 5 and 7 using British Ability Scales and number skills test_x000D_ - Principal components analysis to identify general cognitive ability factor_x000D_ - Maternal prepregnancy BMI self-reported at 9 months_x000D_ - Mixed-effects linear regression models controlling for socio-demographi…	- Observational study; Prospective cohort study; Secondary analysis; Retrospective self-reporting of maternal prepregnancy BMI	- To examine the association between maternal prepregnancy BMI and cognitive performance in children at 5 and 7 years of age.		- Children aged 5 and 7 years_x000D_ - From the United Kingdom_x000D_ - Controlled for socio-demographic factors_x000D_ - Controlled for child’s birth weight, child’s BMI, maternal smoking, and maternal diabetes	- Cognitive performance (using British Ability Scales and number skills test)_x000D_ - General cognitive ability factor (g)_x000D_ - Maternal prepregnancy BMI_x000D_ - Child’s birth weight_x000D_ - Child’s BMI_x000D_ - Maternal smoking_x000D_ - Maternal diabetes
158	Bauer, Clemens C.C. Bauer, B. Moreno, L. González-Santos, Luis Concha, S. Barquera, Fernando A Barrios	2015	Child overweight and obesity are associated with reduced executive cognitive performance and brain alterations: a magnetic resonance imaging study in Mexican children	10.1111/ijpo.241	Childhood overweight and obesity are associated with reduced executive cognitive performance and brain alterations.	- executive cognitive performance, brain alterations	- Overweight and obesity in childhood are associated with negative physical and psychological effects._x000D_ - Obesity may increase the risk for cognitive deficits, dementia, and Alzheimer's disease._x000D_ - Obesity is associated with marked differences in specific brain structure volumes.	- The study used magnetic resonance imaging (MRI) to investigate brain alterations in Mexican children.				- Mexican children_x000D_ - Overweight or obese	- Executive cognitive performance_x000D_ - Brain alterations (specific brain structure volumes)_x000D_ - Overweight and obesity status
159	Boyle, Z. Patinkin, Allison L. B. Shapiro, Carly Bader, L. Vanderlinden, K. Kechris, R. Janssen, R. Ford, Brennan K Smith, G. Steinberg, E. Davidson, Ivana V. Yang, D. Dabelea, J. Friedman	2017	Maternal obesity alters fatty acid oxidation, AMPK activity, and associated DNA methylation in mesenchymal stem cells from human infants	10.1016/j.molmet.2017.08.012	Mesenchymal stem cells from infants of obese mothers exhibit altered fatty acid metabolism and AMPK activity compared to infants of normal weight mothers.	- cellular lipid metabolism, AMPK activity, DNA methylation related to oxidative metabolism, lipid accumulation, fatty acid oxidation (FAO)	- Infants born to mothers with obesity have greater adiposity and metabolic risks._x000D_ - Ob-MSCs exhibit greater lipid accumulation, lower fatty acid oxidation, and dysregulation of AMPK activity._x000D_ - Ob-MSCs show hypermethylation in genes regulating fatty acid oxidation and lower mRNA content of these genes.	- Used human umbilical cord-derived mesenchymal stem cells (MSCs) from infants born to obese and normal weight mothers._x000D_ - Measured cellular lipid metabolism and AMPK activity in MSCs undergoing myogenesis in vitro._x000D_ - Analyzed AMPK activation in response to cellular nutrient stress._x000D_ - Conducted targeted analysis of DNA methylation array for genes related to fatty acid oxidatio…	- Observational study; in vitro experiments; comparative study design	- To test the hypothesis that human, umbilical cord-derived mesenchymal stem cells (MSCs) from infants born to obese (Ob-MSC) versus normal weight (NW-MSC) mothers demonstrate altered fatty acid metabolism consistent with adult obesity.	- Lipid accumulation: Greater in Ob-MSCs compared to NW-MSCs_x000D_ - Fatty acid oxidation (FAO): Lower in Ob-MSCs compared to NW-MSCs_x000D_ - AMPK activity: Dysregulation in Ob-MSCs compared to NW-MSCs_x000D_ - DNA methylation: Hypermethylation in genes regulating FAO in Ob-MSCs_x000D_ - mRNA content: Lower in genes regulating FAO in Ob-MSCs_x000D_ - Correlation: MSC methylation positively corr…	- Infants born to mothers with obesity_x000D_ - Infants born to normal weight mothers_x000D_ - Newborns (as indicated by the use of umbilical cord-derived mesenchymal stem cells)	- Cellular lipid metabolism_x000D_ - AMPK activity_x000D_ - AMPK activation_x000D_ - MSC DNA methylation_x000D_ - mRNA content of genes related to oxidative metabolism_x000D_ - Lipid accumulation_x000D_ - Fatty acid oxidation (FAO)_x000D_ - Infant adiposity
160	Burg, Sarbattama Sen, V. Chomitz, J. Seidell, A. Leviton, O. Dammann	2016	The role of systemic inflammation linking maternal BMI to neurodevelopment in children	10.1038/pr.2015.179	Maternal obesity is linked to maternal and fetal inflammation, which adversely affects the neurodevelopment of children.	- cognitive and intelligence deficits, attention deficit hyperactivity disorder (ADHD), autism, and psychoses	- Children of obese mothers are at increased risk of developmental adversities due to an inflammatory in utero environment._x000D_ - Maternal obesity is linked to neurodevelopmental impairments, including cognitive deficits, ADHD, autism, and psychoses._x000D_ - Controlling maternal obesity could lead to benefits for offspring's cognitive and psychiatric functioning.	- The study used an integrated mechanism review method, involving the identification of basic, clinical, and epidemiologic research, development of a graphic model, and review of studies to support or reject proposed pathways linking maternal obesity to neurodevelopmental outcomes in children.	- Systematic review; Integrated mechanism review	- To conduct an integrated mechanism review of animal and human literature on the hypothesis that maternal obesity causes maternal and fetal inflammation, which adversely affects neurodevelopment._x000D_ - To propose integrative models considering several aspects of inflammation in the causative pathway linking maternal obesity with neurodevelopmental limitations._x000D_ - To support the claim th…		- Adult women with obesity prevalence of 35% in the United States and 12% in Europe_x000D_ - Children born to overweight or obese mothers_x000D_ - Children aged 5 years, 7-12 years, and 9-17 years_x000D_ - Low socioeconomic status among obese women and their families_x000D_ - Micronutrient deficiencies among obese women and their families_x000D_ - Emotional distress among obese women and their fa…	- Maternal prepregnancy BMI_x000D_ - Cognitive and intelligence deficits_x000D_ - ADHD symptoms_x000D_ - Autism_x000D_ - Psychosis_x000D_ - Blood levels of C-reactive protein, IL-6, TNF-α, adiponectin_x000D_ - Systemic inflammation in preterm newborns_x000D_ - Reactivity of astrocytes and microglia_x000D_ - Levels of IL-6 and IL-1β_x000D_ - Spatial learning impairments
161	Buss, J. Tuulari, S. Nolvi, Paul M. Thompson, H. Merisaari, Maria Lavonius, L. Karlsson, L. Gyllenhammer, Karen L. Lindsay, Thomas G. O'Connor, Berthold Koletzko, Sonja Entringer, P. Wadhwa, H. Karlsson, J. Rasmussen	2024	Intergenerational transmission of obesity risk by fetal programming of hypothalamus development	10.1016/j.psyneuen.2023.106744	Maternal obesity and saturated free fatty acids during pregnancy are associated with structural changes in the newborn hypothalamus, which are linked to early childhood body fat percentage.	- MRI-based measures of newborn offspring HTH microstructure (Mean Diffusivity [MD]), early childhood body fat percentage (BF%, quantified using DXA)	- Maternal pre-pregnancy BMI is associated with newborn offspring hypothalamus microstructure at two international sites._x000D_ - Maternal saturated free fatty acid concentration during pregnancy is positively associated with newborn hypothalamus microstructure._x000D_ - Newborn hypothalamus microstructure is associated with early childhood body fat percentage, indicating a link to obesity risk.	- Large international sample from California and Finland (N=231)_x000D_ - MRI-based measures of newborn offspring hypothalamus microstructure (Mean Diffusivity [MD])_x000D_ - Quantification of maternal saturated free fatty acid (sFFA) concentrations during pregnancy using LC-MS_x000D_ - Measurement of early childhood body fat percentage using DXA_x000D_ - Statistical analysis to determine associa…	- Observational study, multi-site (California and Finland)	- To test whether maternal pre-pregnancy BMI is associated with MRI-based measures of newborn offspring hypothalamus microstructure._x000D_ - To test whether maternal saturated free fatty acid concentration during pregnancy is associated with newborn hypothalamus microstructure and whether this is associated with early childhood body fat percentage.		- Newborns from California and Finland_x000D_ - Mothers with varying levels of obesity (as indicated by pre-pregnancy BMI)	- Maternal pre-pregnancy BMI_x000D_ - MRI-based measures of newborn offspring HTH microstructure (Mean Diffusivity [MD])_x000D_ - Maternal saturated free fatty acid (sFFAs) concentration during pregnancy_x000D_ - Early childhood body fat percentage (BF%)
162	Buss, S. Entringer, E. Davis, C. Hobel, J. Swanson, P. Wadhwa, C. Sandman	2012	Impaired Executive Function Mediates the Association between Maternal Pre-Pregnancy Body Mass Index and Child ADHD Symptoms	10.1371/journal.pone.0037758	Maternal pre-pregnancy obesity is associated with impaired executive function in children, which mediates the increased risk of ADHD symptoms.	- Child ADHD symptoms (assessed by CBCL), Child executive function (assessed by Go/No-go task), Performance efficiency on Go/No-go task (reaction time/number of correct responses)	- The study found that impaired executive function mediates the association between higher maternal pre-pregnancy BMI and increased child ADHD symptoms._x000D_ - This mediation suggests that alterations in child cognitive function are a key mechanism underlying the relationship between maternal pre-pregnancy BMI and child ADHD risk._x000D_ - The findings indicate a clinically significant increase…	- Prospective longitudinal cohort study of 174 children._x000D_ - ADHD symptoms assessed using the Child Behavior Checklist._x000D_ - Neurocognitive function evaluated with the Go/No-go task._x000D_ - Controlled for maternal and child characteristics, pregnancy outcomes, and socioeconomic factors._x000D_ - Used univariate ANOVAs and regression analyses to examine associations and mediation effect…	- Observational study_x000D_ - Prospective cohort study_x000D_ - Population-based_x000D_ - Multi-site	- The aim of the present study was to test the hypothesis that the association between maternal pre-pregnancy BMI and child ADHD symptoms is mediated by alterations in child executive function.	- ADHD symptoms:_x000D_ - Difference in severity: 0.22 (Cohen's d effect size = 0.54 SD units)_x000D_ - 2.8-fold increase in ADHD risk for children of obese mothers compared to non-obese mothers_x000D_ - Executive function:_x000D_ - Difference in performance efficiency: 2.06 (Cohen's d effect size = 0.62 SD units)_x000D_ - Higher rate of omission errors in children of obese mothers compared to no…	- Children aged 7.3 years on average_x000D_ - 55% girls_x000D_ - Non-Hispanic White: 48%_x000D_ - Hispanic White: 19%_x000D_ - Asian: 11%_x000D_ - African American: 9%_x000D_ - Other: 13%_x000D_ - Maternal age at delivery: 31.1 years on average_x000D_ - Maternal education: 15.3 years of school completed on average_x000D_ - Pre-pregnancy BMI: 25.5 on average_x000D_ - Presence of obstetric risk con…	- ADHD symptoms (Child Behavior Checklist)_x000D_ - Executive function (Go/No-go task)_x000D_ - Maternal pre-pregnancy BMI_x000D_ - Maternal weight during pregnancy_x000D_ - Gestational age_x000D_ - Birth weight percentiles_x000D_ - Maternal sociodemographic characteristics_x000D_ - Maternal intelligence (Perceptual Reasoning Index of the WAIS-IV)_x000D_ - Maternal depressive symptoms (Beck Depre…
163	Cáceres, Natàlia Carreras-Gallo, S. Andrušaitytė, M. Bustamante, Á. Carracedo, L. Chatzi, Varun B. Dwaraka, R. Gražulevičienė, K. Gutzkow, J. Lepeule, L. Maitre, T. Mendez, M. Nieuwenhuijsen, R. Slama, Ryan Smith, N. Stratakis, C. Thomsen, José Urquiza, H. Went, J. Wright, Tiffany C. Yang, M. Casas, M. Vrijheid, J. González	2023	Prenatal environmental exposures associated with sex differences in childhood obesity and neurodevelopment	10.1186/s12916-023-02815-9	Prenatal exposures like low dairy, non-smokers' cotinine, low facility richness, and presence of green spaces are associated with lower obesity risk and better neurodevelopment in girls compared to boys.	- obesity (BMI for age-and-sex z-scores), neurodevelopmental delay (non-verbal intelligence, working memory, attention, ADHD)	- The study identifies a prenatal environment (E1) that protects girls from obesity and neurodevelopmental delay, characterized by low dairy consumption, non-smokers' cotinine levels, low facility richness, and the presence of green spaces._x000D_ - This environment is associated with a lower risk of neurodevelopmental delay in girls, particularly in non-verbal intelligence and working memory._x0…	- Analyzed data from the HELIX project focusing on 93 prenatal exposures and their impact on childhood obesity and neurodevelopment._x000D_ - Used exposome-wide interaction analyses to identify exposures with significant sexual dimorphism in obesity risk._x000D_ - Applied causal random forest to classify individuals into two environments (E1 and E0) based on exposure profiles._x000D_ - Performed …	- Multi-site study_x000D_ - Observational study_x000D_ - Retrospective analysis_x000D_ - Non-controlled_x000D_ - Non-randomized_x000D_ - Non-blinded	- Combine multiple exposure levels to define an environment with high sexual dimorphism in obesity risk._x000D_ - Investigate whether the subpopulation exposed to this environment shows significant sexual dimorphism in neurodevelopment._x000D_ - Hypothesize that individuals in this environment can be characterized by specific patterns of DNA methylation.	- Obesity risk:_x000D_ - E1 (low dairy consumption, non-smokers' cotinine levels, low facility richness, presence of green spaces): OR interaction = 0.070, P = 2.59 × 10 −5_x000D_ - Neurodevelopmental delay:_x000D_ - Non-verbal intelligence: OR interaction = 0.42, P = 0.047_x000D_ - Working memory: OR interaction = 0.31, P = 0.02_x000D_ - Methylation changes: No significant associations at a geno…	- Children aged 5 to 11 years_x000D_ - Both boys and girls_x000D_ - Obesity status defined by WHO standards_x000D_ - Neurodevelopmental outcomes assessed_x000D_ - Mother's education considered_x000D_ - Parents' native status considered_x000D_ - Parity considered	- Height_x000D_ - Weight_x000D_ - Neurodevelopmental outcomes (working memory, attention, general non-verbal intelligence)_x000D_ - DNA methylation_x000D_ - Exposures during pregnancy (93 exposures)_x000D_ - Clinical data
164	Camargos, V. Mendonça, Katherine Simone Caires Oliveira, Camila Alves de Andrade, H. Leite, S. F. Fonseca, É. Vieira, A. L. Júnior, A. Lacerda	2017	Association between obesity-related biomarkers and cognitive and motor development in infants	10.1016/j.bbr.2017.02.030	Plasma levels of leptin and sTNFR1 are associated with cognitive development, while sTNFR1 is associated with motor development in infants.	- cognitive development, motor development (as measured by the Bayley-III test)	- Plasma leptin and sTNFR1 levels are significantly associated with cognitive composite scores, explaining 37% of the variability._x000D_ - Plasma sTNFR1 levels are associated with motor composite scores, explaining 24% of the variability._x000D_ - The association of sTNFR1 with cognitive and motor development is not directly related to excess body weight, and increased leptin levels reduce cogni…	- Cross-sectional study with 50 infants_x000D_ - Measurement of plasma levels of leptin, adiponectin, resistin, sTNFR1, sTNFR2, chemokines, BDNF, serum cortisol, and redox status_x000D_ - Use of the Bayley-III test to evaluate cognitive and motor development_x000D_ - Multiple linear stepwise regression models to analyze associations	- Cross-sectional study	- To verify the association between obesity-related biomarkers and cognitive and motor development in infants between 6 and 24 months of age.		- Infants between 6 and 24 months of age_x000D_ - Total of 50 infants	- Plasma levels of leptin_x000D_ - Plasma levels of adiponectin_x000D_ - Plasma levels of resistin_x000D_ - Plasma levels of sTNFR1_x000D_ - Plasma levels of sTNFR2_x000D_ - Plasma levels of chemokines_x000D_ - Plasma levels of brain-derived neurotrophic factor (BDNF)_x000D_ - Serum cortisol_x000D_ - Redox status_x000D_ - Cognitive development scores (via Bayley-III test)_x000D_ - Motor developme…
165	Casas, J. Forns, D. Martínez, M. Guxens, A. Fernández-Somoano, J. Ibarluzea, Nerea Lertxundi, M. Murcia, M. Rebagliato, A. Tardón, J. Sunyer, M. Vrijheid	2017	Maternal pre-pregnancy obesity and neuropsychological development in pre-school children: a prospective cohort study	10.1038/pr.2017.118	Maternal pre-pregnancy obesity is associated with reduced verbal scores in children at pre-school age.	- Cognitive and psychomotor development (McCarthy Scales of Children's Abilities)_x000D_ - ADHD symptoms (ADHD-DSM-IV)_x000D_ - Autism spectrum disorder symptoms (Childhood Asperger Syndrome Test)	- Maternal pre-pregnancy obesity is associated with a reduction in offspring verbal cognitive scores at pre-school age._x000D_ - Maternal and paternal obesity are associated with an increase in ADHD-related symptoms, likely due to residual confounding._x000D_ - Parental obesity is not associated with autism symptoms.	- The study involved a prospective cohort of 1,827 Spanish children to assess the association between maternal pre-pregnancy obesity and neuropsychological development._x000D_ - Cognitive and psychomotor development was assessed using the McCarthy Scales of Children's Abilities at 5 years of age._x000D_ - ADHD symptoms were assessed using the ADHD-DSM-IV form, and autism spectrum disorder symptom…	- Prospective cohort study, observational, multi-site, using paternal obesity as a negative control exposure	- Assess the association between maternal pre-pregnancy obesity and neuropsychological development in children._x000D_ - Evaluate the association with cognitive, psychomotor, and behavioral development._x000D_ - Use a maternal-paternal comparison design to compare effects of maternal and paternal obesity.	- Cognitive and psychomotor development (MSCA scores):_x000D_ - Children of obese mothers: Lower scores in all subscales; only verbal subscale remained statistically significant after adjustment (β: -2.8; 95% CI: -5.3, -0.2)._x000D_ - Children of normal weight mothers: Higher scores in all subscales._x000D_ - Children of obese fathers: No significant associations._x000D_ - ADHD-related symptoms:_…	- Spanish children_x000D_ - Mothers aged ≥ 16 years_x000D_ - Singleton pregnancies_x000D_ - No assisted conception_x000D_ - Similar to Spanish general population in terms of maternal age, education, and country of birth_x000D_ - 19% of mothers overweight, 8% obese; 44% of fathers overweight, 12% obese_x000D_ - Overweight and obese mothers more likely to have lower education, social class, IQ, and…	- Maternal height_x000D_ - Maternal pre-pregnancy weight_x000D_ - Paternal weight and height (reported by mothers)_x000D_ - Parental pre-pregnancy BMI_x000D_ - Cognitive and motor development (McCarthy Scales of Children's Abilities)_x000D_ - ADHD symptoms (ADHD-DSM-IV)_x000D_ - Autism spectrum disorder symptoms (Childhood Asperger Syndrome Test)_x000D_ - Covariates (obtained through questionnair…
166	Casas, L. Chatzi, A. Carsin, P. Amiano, M. Guxens, M. Kogevinas, K. Koutra, Nerea Lertxundi, M. Murcia, M. Rebagliato, I. Riano, C. Rodríguez-Bernal, T. Roumeliotaki, J. Sunyer, M. Mendez, M. Vrijheid	2013	Maternal pre-pregnancy overweight and obesity, and child neuropsychological development: two Southern European birth cohort studies.	10.1093/ije/dyt002	Maternal pre-pregnancy obesity is associated with reduced child cognitive development at early ages.	- cognitive development scores (mean 100 ± 15), psychomotor development scores (mean 100 ± 15)	- Maternal pre-pregnancy obesity is associated with reduced infant cognitive development scores in both cohorts._x000D_ - There is a dose-response relationship with continuous maternal BMI, indicating a decrease in cognitive scores as BMI increases._x000D_ - The association is more likely due to maternal factors than shared family or social mechanisms.	- Used two birth cohorts: INMA (Spain) and RHEA (Greece)_x000D_ - Assessed association between maternal pre-pregnancy overweight/obesity and child cognitive and psychomotor development scores_x000D_ - Used paternal BMI as a negative control exposure_x000D_ - Adjusted for socioeconomic variables and paternal BMI	- Observational study, multi-site study	- To assess whether maternal pre-pregnancy overweight and obesity are associated with cognitive and psychomotor development scores in children._x000D_ - To determine if these associations are due to intrauterine mechanisms or other factors.	- Cognitive development scores:_x000D_ - Maternal pre-pregnancy obesity: score reduction of -2.72 in INMA (95% CI: -5.35, -0.10) and -3.71 in RHEA (95% CI: -8.45, 1.02)_x000D_ - Paternal overweight/obesity: not associated with infant cognitive development_x000D_ - Psychomotor scores: associations not consistent between cohorts; stronger for paternal than maternal BMI in RHEA (no specific quantita…	- Children aged 11-22 months_x000D_ - Mothers from Spain (INMA) and Greece (RHEA)_x000D_ - Mothers with overweight and obesity prevalence (18% and 8% in INMA, 20% and 11% in RHEA)_x000D_ - Adjusted for socioeconomic variables	- Cognitive development scores_x000D_ - Psychomotor development scores_x000D_ - Maternal pre-pregnancy overweight and obesity_x000D_ - Paternal body mass index (BMI)_x000D_ - Socioeconomic variables
167	Cirulli, C. Musillo, A. Berry	2020	Maternal Obesity as a Risk Factor for Brain Development and Mental Health in the Offspring	10.1016/j.neuroscience.2020.01.023	Maternal obesity can impact cognitive function and mental health in offspring, potentially through placental and gut microbiome mechanisms.	- Metabolic and behavioral phenotype of the offspring_x000D_ - Changes in oxidative stress (OS) pathways_x000D_ - Epigenetic modifications_x000D_ - Developmental programming of the fetus	- Maternal obesity significantly impacts cognitive function and mental health in offspring by affecting the placenta, immune function, and oxidative stress._x000D_ - Epigenetic changes and alterations in gut microbiota composition are key mechanisms mediating these effects._x000D_ - Preventive strategies include dietary changes, antioxidants, and probiotics/prebiotics to counteract negative effec…	- The study is a review that synthesizes evidence from epidemiological and preclinical studies, including animal models and human cohorts like the Helsinki Birth Cohort. It also references meta-analyses and randomized controlled trials (RCTs) to understand the effects of maternal obesity on offspring development.	- Systematic review	- To focus on the contribution of maternal obesity in shaping the metabolic and behavioral phenotype of the offspring by affecting developmental programming._x000D_ - To emphasize changes in oxidative stress pathways and epigenetic modifications as mechanisms mediating the effects of maternal obesity._x000D_ - To consider strategies for preventing/counteracting negative effects of prenatal obesit…	- Postnatal nutrition targeting microbiota: improves cognitive impairment_x000D_ - Diets rich in omega-3 fatty acids: beneficial for mental health and cognitive performance_x000D_ - N-Acetyl-Cysteine (NAC): increases glutathione levels, reduces oxidative stress, improves glucose tolerance, reduces HPA axis activation_x000D_ - Plant-based antioxidant-rich diets: reduces oxidative damage, prevents …	- Pregnant women with obesity (30% prevalence)_x000D_ - Excess weight gain during gestation (40% prevalence)_x000D_ - Increased BMI associated with shorter telomeres in elderly women_x000D_ - Changes in gut microbiota composition in maternal obesity_x000D_ - Focus on diverse populations differing in culture and ethnicity	- DNA methylation changes_x000D_ - MicroRNA levels_x000D_ - BMI_x000D_ - p66Shc mRNA in peripheral blood mononuclear cells (PBMC)_x000D_ - Omega-3 fatty acid levels_x000D_ - Gut microbiota composition
168	Cirulli, R. De Simone, C. Musillo, M. A. Ajmone-Cat, A. Berry	2022	Inflammatory Signatures of Maternal Obesity as Risk Factors for Neurodevelopmental Disorders: Role of Maternal Microbiota and Nutritional Intervention Strategies	10.3390/nu14153150	Maternal obesity and associated inflammation may target fetal brain development and increase vulnerability to mental disorders in offspring.	- Long-term detrimental effects on fetal brain development_x000D_ - Vulnerability to mental disorders_x000D_ - Alterations in neurodevelopmental trajectories_x000D_ - Effectiveness of nutritional strategies in modulating inflammation and oxidative stress	- Maternal obesity is associated with chronic systemic inflammation, which can lead to an "inflamed womb" and have detrimental effects on fetal brain development._x000D_ - Maternal obesity-related gut dysbiosis and inflammation may specifically target fetal brain microglia, altering neurodevelopmental trajectories in a sex-dependent fashion._x000D_ - Promising nutritional strategies can prevent o…	- The study is a review of existing literature examining the hypothesis that maternal obesity-related gut dysbiosis affects fetal brain development and reviewing nutritional strategies to counteract these effects.	- Systematic review or literature review	- Examine the hypothesis that maternal obesity-related gut dysbiosis and associated inflammation affect fetal brain microglia and neurodevelopmental trajectories in a sex-dependent manner._x000D_ - Review promising nutritional strategies to prevent or counteract the effects of maternal obesity by modulating inflammation, oxidative stress, or targeting the maternal microbiota.		- Pregnant women with obesity_x000D_ - Associated with low-grade chronic systemic inflammation_x000D_ - Potential for neurodevelopmental disorders in offspring
169	Dearden, S. Buller, I. Furigo, D. Fernandez‐Twinn, S. Ozanne	2020	Maternal obesity causes fetal hypothalamic insulin resistance and disrupts development of hypothalamic feeding pathways	10.1016/j.molmet.2020.101079	Maternal obesity causes fetal hypothalamic insulin resistance and disrupts development of hypothalamic feeding pathways in offspring.	- Gene expression in the fetal hypothalamus_x000D_ - Neural progenitor cell proliferation_x000D_ - Insulin signaling pathway_x000D_ - Feeding behavior_x000D_ - Energy homeostasis	- Maternal obesity leads to a reduction in the expression of proliferative genes in the fetal hypothalamus, potentially causing reduced cell proliferation._x000D_ - Foetuses of obese mothers exhibit hypothalamic insulin resistance, which may contribute to reduced proliferation._x000D_ - Adult offspring display an altered ratio of anorexigenic and orexigenic signals, associated with an inability t…	- Comparative study using mice offspring of diet-induced obese mothers vs. lean control mothers_x000D_ - Gene expression analysis in fetal hypothalamus_x000D_ - Neurosphere assays for neural progenitor cell proliferation_x000D_ - Western blotting for insulin signaling pathway_x000D_ - Characterization of cell types and neuropeptide profiles in adulthood with feeding behavior analysis	- Controlled study; experimental manipulation with diet-induced obesity; parallel design comparing offspring of obese and lean mothers; laboratory-based with gene expression and neurosphere assays	- To define how maternal obesity impacts early development of the hypothalamus to program lasting dysfunction in feeding regulatory pathways.	- Reduction in expression of proliferative genes in fetal hypothalamus: observed in offspring of obese mothers_x000D_ - Reduction in neural progenitor cell proliferation: observed in offspring of obese mothers_x000D_ - Hypothalamic insulin resistance: observed in offspring of obese mothers_x000D_ - Activation of Notch signaling pathway: observed in offspring of obese mothers_x000D_ - Altered rati…	- Mice offspring_x000D_ - Mothers are either diet-induced obese or lean control	- Gene expression in the fetal hypothalamus_x000D_ - Neural progenitor cell proliferation in vitro (neurosphere assays)_x000D_ - Insulin signalling pathway (Western blotting)_x000D_ - Cell type and neuropeptide profile_x000D_ - Feeding behaviour_x000D_ - Maternal body weight_x000D_ - Maternal insulin levels_x000D_ - Hypothalamic insulin resistance_x000D_ - Activation of the Notch signalling pathw…
170	Dearden, S. Ozanne	2015	Early life origins of metabolic disease: Developmental programming of hypothalamic pathways controlling energy homeostasis	10.1016/j.yfrne.2015.08.001	Maternal obesity can impair the development of the hypothalamus, a brain region key to metabolic regulation, leading to metabolic disease in offspring.	- Body weight_x000D_ - Insulin resistance_x000D_ - Glucose homeostasis_x000D_ - Development of type 2 diabetes (T2DM)_x000D_ - Feeding behavior_x000D_ - Dietary preferences_x000D_ - Leptin resistance	- Exposure to adverse metabolic conditions during the perinatal period predisposes offspring to obesity and metabolic issues later in life._x000D_ - Maternal obesity, diabetes, and under-nutrition can impair hypothalamic development, leading to altered energy homeostasis and increased metabolic disease risk._x000D_ - Maternal diet and nutrition during pregnancy and lactation significantly impact …	- The methodology involves reviewing existing studies on animal models, particularly rodents and non-human primates, to understand how maternal diet affects offspring metabolic health. It includes the use of genetically altered rodent models to examine molecular mechanisms and controlled dietary studies to assess metabolic programming.	- systematic review	- Summarize current understanding of how the early life environment influences hypothalamic development, structure, and function._x000D_ - Discuss possible mechanisms mediating the effects of the early life environment on hypothalamic development._x000D_ - Highlight areas of experimental discord and gaps in knowledge within the field.	- Bariatric surgery:_x000D_ - Decreased birth weight_x000D_ - Decreased obesity incidence_x000D_ - Increased insulin sensitivity_x000D_ - Lower blood pressure_x000D_ - Improved lipid profile_x000D_ - Decreased adiposity_x000D_ - Maternal dietary supplementation with methyl donors:_x000D_ - Blocks adverse effects of maternal obesity on offspring physiology_x000D_ - Normalizing maternal glucose tol…	- Women of childbearing age with increasing obesity prevalence_x000D_ - Offspring of obese mothers_x000D_ - Individuals with gestational diabetes mellitus (GDM)_x000D_ - Male and female offspring with gender differences in developmental programming	- Birth weight_x000D_ - Maternal glucose levels_x000D_ - Gestational diabetes_x000D_ - Post-natal growth_x000D_ - Infant nutrition_x000D_ - Leptin levels_x000D_ - Diet composition_x000D_ - Timing of exposure_x000D_ - Maternal body weight increase_x000D_ - Offspring phenotypes
171	Desai, G. Han, M. Ross	2016	Programmed hyperphagia in offspring of obese dams: Altered expression of hypothalamic nutrient sensors, neurogenic factors and epigenetic modulators	10.1016/j.appet.2016.01.023	Maternal obesity alters expression of hypothalamic nutrient sensors, neurogenic factors, and appetite/satiety neuropeptides in offspring, contributing to programmed hyperphagia and obesity.	- Protein expression of energy sensors (mTOR, pAMPK)_x000D_ - Protein expression of epigenetic factors (DNA methylase, DNMT1; histone deacetylase, SIRT1/HDAC1)_x000D_ - Protein expression of neurogenic factors (Hes1, Mash1, Ngn3)_x000D_ - Protein expression of appetite/satiety neuropeptides (AgRP/POMC)_x000D_ - Hyperphagia_x000D_ - Obesity	- Male offspring of obese dams developed significant adiposity despite similar birth weights, indicating a programming effect of maternal obesity._x000D_ - Changes in energy sensors and epigenetic modulators were observed, with decreased energy sensors at birth and increased energy sensors with decreased histone deacetylases in adulthood._x000D_ - These changes contribute to hyperphagia and obesi…	- Female rats were fed a high-fat diet or a control diet before and during pregnancy and lactation._x000D_ - Rats were mated at 11 weeks of age and continued on their respective diets._x000D_ - Pups were culled to eight per litter; excess pups were sacrificed for hypothalamic analysis at one day of age._x000D_ - Remaining pups were nursed by high-fat dams and weaned to a control diet at three wee…	- Controlled study_x000D_ - Experimental study using animal models_x000D_ - Parallel design_x000D_ - Not randomized_x000D_ - Not double-blind_x000D_ - Not placebo-controlled_x000D_ - Not retrospective_x000D_ - Not observational_x000D_ - Not meta-analysis_x000D_ - Not systematic review_x000D_ - Not multi-site_x000D_ - Not stratified_x000D_ - Not crossover design	- To study the expression of epigenetic modifiers associated with energy imbalance in offspring of obese dams._x000D_ - To determine the protein expression of energy sensors, epigenetic factors, neurogenic factors, and appetite/satiety neuropeptides in newborn hypothalamus and adult arcuate nucleus (ARC)._x000D_ - To understand the hypothalamic programming effects of maternal obesity/HF diet on o…	- Body weight at birth:_x000D_ - Control: 7.4±0.2g_x000D_ - HF: 7.3±0.1g_x000D_ - Body weight at 6 months:_x000D_ - Control: 659±17g_x000D_ - HF: 866±27g (p<0.001)_x000D_ - Adiposity at 6 months:_x000D_ - Control: 15.6±1.3%_x000D_ - HF: 28.1±1.7% (p<0.001)_x000D_ - Energy sensors at 1 day:_x000D_ - mTOR: Control vs. HF (0.7-fold)_x000D_ - pAMPK: Control vs. HF (0.8-fold)_x000D_ - Energy sensors a…	- Sprague Dawley rats_x000D_ - Female rats fed high-fat diet or control diet_x000D_ - Male offspring studied_x000D_ - Weaned to control diet at three weeks of age	- Energy sensors: mTOR, pAMPK_x000D_ - Epigenetic factors: DNA methylase (DNMT1), histone deacetylase (SIRT1/HDAC1)_x000D_ - Neurogenic factors: Hes1, Mash1, Ngn3_x000D_ - Appetite/satiety neuropeptides: AgRP, POMC
172	Duko, Tesfaye S Mengistu, David Stacey, Lisa J Moran, G. Tessema, Gavin Pereira, Asres Bedaso Tilahune, A. Gebremedhin, R. Alati, O. Ayonrinde, B. Benyamin, S. H. Lee, Elina Hyppönen	2024	Associations between maternal preconception and pregnancy adiposity and neuropsychiatric and behavioral outcomes in the offspring: A systematic review and meta-analysis	10.1016/j.psychres.2024.116149	Maternal preconception and pregnancy adiposity are associated with increased risks of various neuropsychiatric and behavioral outcomes in the offspring.	- ADHD, autism spectrum disorder, conduct disorder, psychotic disorder, externalizing behaviors, peer relationship problems	- Maternal preconception and pregnancy adiposity are associated with increased risks of ADHD, autism spectrum disorder, conduct disorder, psychotic disorder, externalizing behaviors, and peer relationship problems in offspring._x000D_ - Similar increased risks are observed in offspring of preconception overweight mothers and those exposed to maternal adiposity during pregnancy._x000D_ - No associ…	- Used PRISMA guidelines for systematic review._x000D_ - Searched PubMed, EMBASE, Scopus, and Web of Science for studies._x000D_ - Employed inverse variance-weighted random-effects meta-analyses._x000D_ - Stratified outcomes by type of neuropsychiatric outcome and maternal adiposity status._x000D_ - Included 42 epidemiological studies with 3,680,937 mother-offspring pairs.	- Systematic review and meta-analysis of observational studies	- To explore the potential risks of long-term neuropsychiatric and behavioral outcomes in offspring due to maternal adiposity._x000D_ - To conduct a systematic review and meta-analysis to identify studies on maternal adiposity and offspring neuropsychiatric outcomes.	- ADHD: OR=1.57, 95 % CI: 1.42-1.74_x000D_ - Autism spectrum disorder: OR=1.42, 95 % CI: 1.22-1.65_x000D_ - Conduct disorder: OR=1.16, 95 % CI: 1.00-1.35_x000D_ - Psychotic disorder: HR=1.61, 95 % CI: 1.41-1.83_x000D_ - Externalizing behaviors: OR=1.30, 95 % CI: 1.07-1.56_x000D_ - Peer relationship problems: OR=1.25, 95 % CI: 1.04-1.27_x000D_ - No association found with mood, anxiety, personality…	- Mothers and their offspring (3,680,937 pairs)_x000D_ - Maternal health status: overweight or obese	- Maternal adiposity (overweight or obesity)_x000D_ - Neuropsychiatric outcomes:_x000D_ - ADHD_x000D_ - Autism spectrum disorder_x000D_ - Conduct disorder_x000D_ - Psychotic disorder_x000D_ - Externalizing behaviors_x000D_ - Peer relationship problems_x000D_ - Timing of maternal adiposity (preconception and pregnancy)
173	Edlow, F. Guedj, J. Pennings, Deanna Y. Sverdlov, C. Neri, D. Bianchi	2016	Males are from Mars, and females are from Venus: sex-specific fetal brain gene expression signatures in a mouse model of maternal diet-induced obesity.	10.1016/j.ajog.2016.02.054	Maternal obesity is associated with sex-specific differences in fetal size and brain gene expression signatures, with male fetuses more affected.	- fetal growth, brain gene expression signatures, and associated pathways	- Embryos from dams on a high-fat diet were smaller than controls, with males more severely affected._x000D_ - Maternal obesity resulted in significantly more dysregulated genes in male versus female fetal brains._x000D_ - Maternal diet during pregnancy has a significant impact on the embryonic brain transcriptome, with sex-specific effects on brain development.	- Female C57BL/6J mice were fed a 60% high-fat diet or 10% fat control diet for 12–14 weeks prior to mating._x000D_ - During pregnancy, obese dams continued on the high-fat diet or transitioned to the control diet; lean dams stayed on the control diet._x000D_ - Embryos were weighed and fetal brains were snap frozen at embryonic day 17.5._x000D_ - RNA was extracted from male and female forebrains …	- Controlled animal model study_x000D_ - Controlled dietary intervention_x000D_ - Different groups: obese dams on high-fat diet, obese dams transitioning to control diet, lean dams on control diet_x000D_ - Specific time frame for dietary intervention (12-14 weeks before mating and during pregnancy)_x000D_ - Statistical analysis using Welch's t-test and Benjamini-Hochberg correction_x000D_ - Labor…	- Investigate the biological significance of findings in a mouse model of maternal diet-induced obesity._x000D_ - Evaluate sex-specific differences in fetal growth, brain gene expression signatures, and associated pathways.	- Fetal size:_x000D_ - High-fat diet: significantly smaller than controls, with males more severely affected than females (P = .01)_x000D_ - Brain gene expression:_x000D_ - Maternal obesity: 386 dysregulated genes in males vs 66 in females (P < .001)_x000D_ - Maternal dietary change: more differentially expressed genes than maternal obesity alone	- Female C57BL/6J mice_x000D_ - Divided into obese (high-fat diet) and lean (control diet) groups_x000D_ - Male and female embryos	- Fetal growth (weight)_x000D_ - Brain gene expression signatures_x000D_ - Associated pathways
174	Edlow, N. Vora, L. Hui, Heather C. Wick, J. Cowan, D. Bianchi	2014	Maternal Obesity Affects Fetal Neurodevelopmental and Metabolic Gene Expression: A Pilot Study	10.1371/journal.pone.0088661	Maternal obesity affects fetal neurodevelopmental and metabolic gene expression as early as the second trimester.	- Differential regulation of genes in fetuses of obese versus lean women; Overexpression of APOD; Decreased brain apoptosis; Gene expression patterns related to lipid, insulin, and appetite dysregulation; Increased estrogen and inflammatory signaling	- Maternal obesity significantly affects fetal neurodevelopmental and metabolic gene expression as early as the second trimester._x000D_ - Apolipoprotein D was the most up-regulated gene, indicating potential impacts on lipid regulation and neurodevelopment._x000D_ - Apoptotic cell death was down-regulated in nervous system pathways, suggesting altered neurodevelopmental processes.	- Prospective pilot study with 8 obese and 8 lean pregnant women undergoing mid-trimester genetic amniocentesis._x000D_ - Cell-free fetal RNA extracted from amniotic fluid and analyzed using whole genome expression arrays._x000D_ - Paired t-tests with Benjamini-Hochberg correction used to identify differentially regulated genes._x000D_ - Ingenuity Pathway Analysis and BioGPS gene expression atlas…	- Prospective pilot study_x000D_ - Controlled study (comparing obese and lean groups)_x000D_ - Non-randomized_x000D_ - Non-double-blind_x000D_ - Non-placebo-controlled_x000D_ - Non-multi-site (conducted at Tufts Medical Center)_x000D_ - Non-retrospective_x000D_ - Non-crossover design_x000D_ - Non-parallel design_x000D_ - Non-observational study (controlled comparison)_x000D_ - Non-meta-analysis_x…	- To understand the molecular mechanisms underlying the increased risk of neurodevelopmental and metabolic morbidity in offspring of obese women._x000D_ - To test the hypothesis that fetuses of obese women have different gene expression patterns than fetuses of lean women.	- Differential regulation of 205 genes in fetuses of obese women compared to lean women._x000D_ - Apolipoprotein D (APOD) upregulated by 9-fold in fetuses of obese women._x000D_ - Significant downregulation of apoptotic cell death pathways, particularly in the nervous system._x000D_ - Activation of transcriptional regulators: estrogen receptor (ESR1/2), FOS, and STAT3._x000D_ - Upregulation of an…	- Obese women (BMI≥30)_x000D_ - Lean women (BMI<25)_x000D_ - Undergoing mid-trimester genetic amniocentesis_x000D_ - Matched for gestational age and fetal sex_x000D_ - Excluded fetuses with abnormal karyotype or structural anomalies_x000D_ - Maternal age: 37.13 (5.0) [31–46] for obese; 33.88 (5.57) [23–39] for lean_x000D_ - Gestational age: 17.86 (1.71) [15.86–20.14] for obese; 18 (1.40) [16.14–2…	- Gene expression levels in amniotic fluid cell-free fetal RNA_x000D_ - Maternal BMI_x000D_ - Maternal age_x000D_ - Gestational age_x000D_ - Clinical indications for amniocentesis_x000D_ - Array hybridization efficiency
175	Fernandes, Hannah M. Grayton, Lucilla Poston, A. Samuelsson, Paul D Taylor, David A. Collier, Alejandro Rodriguez	2012	Prenatal exposure to maternal obesity leads to hyperactivity in offspring	10.1038/mp.2011.164	Maternal obesity during pregnancy is associated with increased risk of ADHD symptoms in offspring.	- ADHD symptoms, emotional problems						- Mothers who are overweight or obese during pregnancy_x000D_ - Offspring of these mothers	- Maternal weight status during pregnancy_x000D_ - Child neurobehavioral disturbances (including ADHD symptoms and emotional problems)
176	Francis, K. Kechris, T. Jansson, D. Dabelea, W. Perng	2023	Novel Metabolic Subtypes in Pregnant Women and Risk of Early Childhood Obesity in Offspring	10.1001/jamanetworkopen.2023.7030	Metabolic subtypes in pregnant women and the risk of early childhood obesity in offspring.	- risk of early childhood obesity in offspring		- The study is a cohort study evaluating the association between novel metabolic subtypes in pregnant women and the risk of early childhood obesity in offspring.	- Cohort study	- To evaluate the association between novel metabolic subtypes in pregnant women and the risk of early childhood obesity in offspring.		- Pregnant women	- Novel metabolic subtypes in pregnant women_x000D_ - Risk of early childhood obesity in offspring
177	Fuemmeler, N. Zucker, Yaou Sheng, Carmen Sanchez, R. Maguire, S. Murphy, S. Kollins, C. Hoyo	2019	Pre-Pregnancy Weight and Symptoms of Attention Deficit Hyperactivity Disorder and Executive Functioning Behaviors in Preschool Children	10.3390/ijerph16040667	Higher maternal pre-pregnancy BMI and gestational weight gain are associated with more ADHD symptoms and worse executive functioning in preschool children.	- ADHD symptoms, executive self-regulation behaviors	- Pre-pregnancy BMI at levels ≥35 was positively associated with higher ADHD symptoms and worse executive self-regulation behaviors in preschool children._x000D_ - Less than adequate gestational weight gain was related to more ADHD hyperactive-impulsive symptoms, while greater than adequate weight gain was related to more problematic behaviors related to working memory and planning._x000D_ - Both…	- Cohort study design using a subsample of participants from a birth cohort recruited from prenatal clinics and hospital facilities._x000D_ - Pre-pregnancy BMI and gestational weight gain calculated from medical records._x000D_ - ADHD symptoms and executive self-regulation behaviors assessed by maternal report using BASC and BRIEF._x000D_ - Multivariable regression methods with inverse probabilit…	- Observational study, birth cohort study	- To add additional data to the growing body of literature on pre-pregnancy weight and child neurodevelopmental outcomes._x000D_ - To assess both ADHD symptoms and executive self-regulation behaviors in preschool children._x000D_ - To examine associations using both continuous and categorical measures of pre-pregnancy BMI and gestational weight gain._x000D_ - To test the hypothesis that higher pr…	- ADHD symptoms:_x000D_ - Pre-pregnancy BMI ≥35: Higher ADHD symptoms (B = 0.17, p = 0.001)_x000D_ - Pre-pregnancy BMI ≥35: Higher hyperactive-impulsive symptoms (B = 0.09, p = 0.02)_x000D_ - Pre-pregnancy BMI ≥35: Higher attention problems symptoms (B = 0.08, p < 0.001)_x000D_ - Less than adequate GWG: Higher hyperactive-impulsive symptoms (B = 2.04, p = 0.02)_x000D_ - Executive self-regulation …	- Mothers aged 29 years on average at delivery_x000D_ - Racial composition: 47% African American, 46% Caucasian, 3% Hispanic, 5% other_x000D_ - Prevalence of pre-pregnancy obesity: 32%_x000D_ - Children aged 38.1 months on average when survey was completed_x000D_ - Higher proportion of college graduates_x000D_ - Lower prevalence of prenatal smoking_x000D_ - Balanced infant sex distribution_x000D_…	- Pre-pregnancy Body Mass Index (BMI)_x000D_ - Gestational weight gain_x000D_ - ADHD symptoms (using BASC)_x000D_ - Executive behaviors (using BRIEF)_x000D_ - Maternal ADHD symptoms (using ASRS)_x000D_ - Maternal age_x000D_ - Maternal race_x000D_ - Maternal educational status_x000D_ - Parity_x000D_ - Smoking history_x000D_ - Birth weight_x000D_ - Gestational weeks_x000D_ - Infant sex
178	Furigo, L. Dearden	2022	Mechanisms mediating the impact of maternal obesity on offspring hypothalamic development and later function	10.3389/fendo.2022.1078955	Maternal obesity can disrupt the development of the hypothalamus in offspring, leading to altered neuronal control of food intake and increased obesity risk.	- Increased risk to develop obesity_x000D_ - Increased risk to develop diabetes_x000D_ - Increased risk to develop cardiovascular disease_x000D_ - Changes in hypothalamic structure_x000D_ - Changes in hypothalamic function	- Exposure to maternal obesity increases the risk of obesity, diabetes, and cardiovascular disease in offspring._x000D_ - Maternal obesity alters neuronal control of food intake, leading to increased food intake in offspring._x000D_ - The development of the hypothalamus is vulnerable to disruption by maternal obesity through metabolic hormones like leptin, ghrelin, and insulin.	- The study is a review, summarizing existing research on how maternal obesity affects the development and function of the hypothalamus in offspring.	- Systematic review	- Summarize how the hypothalamus develops_x000D_ - Summarize how maternal obesity impacts on structure and function of the hypothalamus in the offspring_x000D_ - Identify factors altered in an obese in utero environment that may mediate permanent changes to hypothalamic function in exposed individuals		- Pregnant individuals with obesity_x000D_ - Offspring exposed to maternal obesity_x000D_ - Increased risk of developing obesity, diabetes, and cardiovascular disease
179	Gaillard, S. Rifas-Shiman, W. Perng, E. Oken, M. Gillman	2016	Maternal inflammation during pregnancy and childhood adiposity	10.1002/oby.21484	Maternal pre-pregnancy obesity is associated with offspring obesity, potentially mediated by maternal inflammation during pregnancy.	- Total body fat mass (measured by DXA)_x000D_ - Truncal fat mass (measured by DXA)_x000D_ - BMI_x000D_ - Waist circumference	- Higher maternal CRP levels during the second trimester were associated with increased childhood overall and central adiposity._x000D_ - The association with BMI and waist circumference was observed but attenuated after adjusting for socio-demographic and lifestyle factors._x000D_ - The effect size was relatively small, indicating a 1/10 SD difference in childhood adiposity per SD increment in m…	- Longitudinal cohort study within Project Viva._x000D_ - Blood samples collected in second trimester for CRP analysis._x000D_ - Anthropometric measurements (weight, height, waist circumference) in early and mid-childhood._x000D_ - DXA scans for body fat mass and fat-free mass in mid-childhood._x000D_ - Linear regression models for associations between maternal CRP and offspring adiposity._x000D_…	- Longitudinal cohort study; Prospective; Observational study	- Examine the associations of maternal second trimester plasma CRP levels with offspring total body and truncal fat mass measured by DXA._x000D_ - Examine the associations of maternal second trimester plasma CRP levels with offspring BMI and waist circumference in early and mid-childhood.	- Fat mass index (FMI): 0.30 kg/m² [95% CI: 0.16, 0.44] per SD increment in maternal CRP-level (basic model); 0.15 kg/m² [95% CI: 0.01, 0.29] after adjustment for socio-demographic and lifestyle factors._x000D_ - Truncal fat mass index (trunkFMI): 0.12 kg/m² [95% CI: 0.06, 0.18] per SD increment in maternal CRP-level (basic model); 0.06 kg/m² [95% CI: 0.00, 0.12] after adjustment._x000D_ - Fat-fr…	- Mothers and their children (N=1116)_x000D_ - Higher education level (29.4% less than a college degree)_x000D_ - Predominantly white (73.4%)_x000D_ - Varied maternal age, race/ethnicity, educational level, parity, and smoking habits_x000D_ - Maternal prepregnancy weight and height reported_x000D_ - Gestational diabetes considered_x000D_ - Detailed socio-demographic and lifestyle-related informat…	- Maternal CRP levels_x000D_ - Children's weights_x000D_ - Children's heights_x000D_ - Waist circumference_x000D_ - DXA scans for body fat mass and truncal fat mass_x000D_ - Maternal age_x000D_ - Maternal race/ethnicity_x000D_ - Maternal educational level_x000D_ - Maternal parity_x000D_ - Maternal smoking status_x000D_ - Total calorie intake_x000D_ - Prepregnancy weight_x000D_ - Prepregnancy heig…
180	Galley, M. Bailey, C. K. Kamp Dush, S. Schoppe-Sullivan, L. Christian	2014	Maternal Obesity Is Associated with Alterations in the Gut Microbiome in Toddlers	10.1371/journal.pone.0113026	Maternal obesity is associated with differences in the gut microbiome composition of toddlers, particularly in higher socioeconomic status families.	- Composition of the gut microbiome in children_x000D_ - Alpha diversity (Shannon Diversity Index, Chao1, equitability, observed operational taxonomic units)_x000D_ - Beta diversity (unweighted UniFrac distance matrices)_x000D_ - Relative abundance of specific bacterial groups (Faecalibacterium spp., Eubacterium spp., Oscillibacter spp., Blautia spp.)	- Maternal obesity is associated with significant differences in the gut microbiome of children, particularly in those from higher socioeconomic backgrounds._x000D_ - Children of obese mothers in higher SES groups have more homogeneous and diverse gut microbiomes compared to those of non-obese mothers._x000D_ - Specific bacterial groups such as Faecalibacterium, Eubacterium, Oscillibacter, and Bl…	- Fecal samples from children 18-27 months old were analyzed using pyro-tag 16S sequencing._x000D_ - Analysis was performed using QIIME software to cluster sequences into OTUs and assess alpha and beta diversity._x000D_ - PiCRUST was used to predict metagenome function._x000D_ - Statistical analyses included chi-square tests, t-tests, ANOVA, and regression analyses._x000D_ - UniFrac distance matr…	- Observational study	- To examine whether maternal obesity is associated with differences in the composition of the gut microbiome in children in early life._x000D_ - To assess if the microbiota of children born to obese mothers differs significantly from those born to normal weight mothers in terms of alpha and beta diversity._x000D_ - To identify differences in the abundance of bacterial populations associated with…	- Alpha diversity (Shannon Diversity Index): Children of obese mothers had a significantly higher SDI than children of non-obese mothers (t(73) = 2.1, p = 0.04)._x000D_ - Equitability: Greater equitability in children born to obese mothers (t(73) = 1.96, p = 0.05)._x000D_ - Richness (Chao1 estimation): Trend towards greater richness in children born to obese mothers (t(73) = 1.83, p = 0.07)._x000…	- Children aged 18-27 months_x000D_ - Majority of mothers were White (87%)_x000D_ - Mean maternal age at delivery was 31.10 years_x000D_ - Most mothers were married (87%)_x000D_ - Mothers were either non-obese (66.2%) or obese (33.8%)_x000D_ - Mean BMI for obese mothers was significantly higher than for non-obese mothers_x000D_ - Differences in education levels between obese and non-obese mothers…	- Fecal samples analyzed by pyro-tag 16S sequencing_x000D_ - Shannon Diversity Index (SDI)_x000D_ - Chao1_x000D_ - Equitability_x000D_ - Observed operational taxonomic units (OTUs)_x000D_ - Unweighted UniFrac distance matrices_x000D_ - Adonis statistic_x000D_ - Demographic data: age, race, marital status, education level, family income_x000D_ - Body mass index (BMI)_x000D_ - Breastfeeding duratio…
181	Grissom, Christopher T Herdt, J. Desilets, J. Lidsky-everson, T. Reyes	2015	Dissociable Deficits of Executive Function Caused by Gestational Adversity are Linked to Specific Transcriptional Changes in the Prefrontal Cortex	10.1038/npp.2014.313	Maternal malnutrition during pregnancy leads to dissociable deficits in reward processing and executive function in offspring, linked to specific transcriptional changes in the prefrontal cortex.	- Reward processing: Delayed acquisition of a fixed ratio response, decreased motivation as assessed by progressive ratio_x000D_ - Executive function: Impulsivity and inattention as measured by the 5-choice serial reaction time task (5-CSRTT)_x000D_ - Gene expression in the prefrontal cortex (PFC): Overexpression of specific genes (DNMT1, OPRD1, CNR1, COMT)	- Maternal malnutrition via high-fat or low-protein diets leads to dissociable deficits in reward processing and executive function in offspring._x000D_ - High-fat diets are associated with decreased motivation and impulsivity, while low-protein diets are linked to increased attention to reward-predicting cues and inattention._x000D_ - Overexpression of specific genes (DNMT1, OPRD1, CNR1, COMT) i…	- Experimental subjects: (C57BL/6 J Â DBA/2 J) F1 mice_x000D_ - Maternal diets: Control, low-protein, high-fat_x000D_ - Weaning and housing: Standard chow, group housing_x000D_ - Behavioral testing: Operant chambers with liquid rewards_x000D_ - Gene expression analysis: Real-time PCR, normalization to housekeeping genes	- Experimental study_x000D_ - Controlled study_x000D_ - Single-site study_x000D_ - Non-randomized_x000D_ - Non-double-blind_x000D_ - Non-placebo-controlled_x000D_ - Non-crossover design_x000D_ - Non-meta-analysis_x000D_ - Non-systematic review	- To demonstrate dissociable deficits in reward processing and executive function in mice due to maternal malnutrition._x000D_ - To assess PFC gene expression and its relationship to behavioral performance._x000D_ - To provide molecular support for dissociable domains of executive function._x000D_ - To identify specific transcriptional profiles associated with different executive function deficit…	- Delayed acquisition of a fixed ratio response:_x000D_ - High-fat diet: Delayed (p = 0.02 for males, p = 0.0006 for females)_x000D_ - Low-protein diet: No deficit_x000D_ - Decreased motivation:_x000D_ - High-fat diet: Decreased (p = 0.006 for males)_x000D_ - Increased sign-tracking behavior:_x000D_ - Low-protein diet: Increased (p = 0.04 for males, p = 0.01 for females)_x000D_ - Impulsivity in 5…	- Adult male and female mice aged 12-16 weeks_x000D_ - F1 mice from C57BL/6 J and DBA/2 J strains_x000D_ - Both males and females were included in behavioral testing_x000D_ - Mean body weights varied by diet group: male CTL 37.9g, male LP 31.6g, male HF 37.2g; female CTL 22.3g, female LP 18.7g, female HF 20.8g_x000D_ - Male LP offspring were significantly lighter than CTL males; female HF and LP …	- Gene expression in the prefrontal cortex (PFC)_x000D_ - Behavioral performance measures: correct, premature, and incorrect responses, and omissions_x000D_ - Reaction time_x000D_ - Time to acquire 5-CSRTT
182	Guzzardi, T. Ederveen, Francesca Rizzo, A. Weisz, M. Collado, F. Muratori, G. Gross, W. Alkema, P. Iozzo	2021	Maternal pre-pregnancy overweight and neonatal gut bacterial colonization are associated with cognitive development and gut microbiota composition in pre-school-age offspring	10.1016/j.bbi.2021.12.009	Maternal pre-pregnancy overweight is associated with altered gut microbiota composition and lower cognitive development in pre-school-age offspring.	- Gut microbiota composition, Cognitive development (measured by Griffith's Mental Development Scales)	- Maternal pre-pregnancy overweight and neonatal gut bacterial colonization are associated with cognitive development and gut microbiota composition in pre-school-age offspring._x000D_ - Maternal overweight leads to lower abundance of beneficial bacteria and lower practical reasoning scores in offspring._x000D_ - Neonatal gut colonization is correlated with later cognitive function, suggesting po…	- Used data from the Pisa birth Cohort (PISAC)_x000D_ - Analyzed faecal microbiota composition using 16S rRNA marker gene sequencing_x000D_ - Collected samples at multiple time points: first-pass meconium and faecal samples at ages 3, 6, 12, 24, 36 months_x000D_ - Measured cognitive development using the Griffith's Mental Development Scales from 6 to 60 months of age	- Observational cohort study	- Explore the associations between gut microbiota and cognitive development during infancy in relation to maternal obesity._x000D_ - Analyze the relationship between gut microbiota composition and maternal gestational obesity or diabetes and cognitive development._x000D_ - Investigate associations between neonatal gut colonization and later cognitive function for primary prevention of neurodevelo…		- Children from the Pisa birth Cohort (PISAC)_x000D_ - Pre-school age (measured from 6 to 60 months of age)_x000D_ - Mothers with gestational obesity	- Faecal microbiota composition by 16S rRNA marker gene sequencing_x000D_ - Cognitive development measured by the Griffith's Mental Development Scales_x000D_ - Abundance of specific bacteria (Bifidobacterium, Blautia, Ruminococcus, Escherichia/Shigella, Klebsiella, Veillonella)_x000D_ - Maternal gestational obesity or diabetes_x000D_ - Alpha diversity of microbiota in meconium samples
183	Harmancıoğlu, S. Kabaran	2023	Maternal high fat diets: impacts on offspring obesity and epigenetic hypothalamic programming	10.3389/fgene.2023.1158089	Maternal high-fat diet during pregnancy can adversely affect fetal development and increase the risk of childhood obesity through metabolic and epigenetic changes.	- fetal programming of obesity, epigenetic hypothalamic programming, regulation of fetal appetite and energy homeostasis, changes in DNA methylation and gene expression of dopamine and opioid-related genes, inflammation associated with obesity	- Maternal high-fat diet during pregnancy is associated with rapid weight gain and increased fetal fat mass._x000D_ - Maternal HFD alters hypothalamic regulation of body weight and energy homeostasis in offspring._x000D_ - Maternal dietary interventions are crucial for improving maternal and fetal metabolic health.	- The methodology used in the study is a literature review, where the authors discuss and summarize existing evidence on the effects of maternal excess weight gain and maternal obesity on fetal programming of obesity.	- Systematic review	- Discuss the effects of maternal excess weight gain and maternal obesity on fetal programming of obesity._x000D_ - Examine the impacts of maternal HFD on fetal programming of obesity and their potential role in epigenetic hypothalamic programming._x000D_ - Summarize the evidence for the long-term effects of maternal HFDs on the growing burden of childhood obesity.		- Pregnant women with high-fat diets and obesity_x000D_ - Offspring of obese mothers with increased risk of obesity and metabolic disorders
184	Hasegawa, Zhichao Zhang, A. Taha, J. Capitanio, M. Bauman, M. Golub, J. Van de Water, C. Vandevoort, C. Walker, C. Slupsky	2022	Impact of Maternal Obesity on the Gestational Metabolome and Infant Metabolome, Brain, and Behavioral Development in Rhesus Macaques	10.3390/metabo12080764	Maternal obesity during pregnancy is associated with altered infant brain development and behavior in a rhesus macaque model.	- Metabolism of pregnant mothers and offspring_x000D_ - Brain development of offspring_x000D_ - Behavioral development of offspring (recognition memory and novelty preference)_x000D_ - Anxiety in offspring	- Maternal obesity was associated with elevated inflammation and significant alterations in metabolites of energy metabolism and one-carbon metabolism in maternal plasma and urine, as well as in the placenta._x000D_ - Infants born to obese mothers were significantly larger at birth and exhibited reduced novelty preference and altered emotional responses to stress._x000D_ - Changes in the brain mT…	- Longitudinal study using non-human primates (rhesus macaques)_x000D_ - Selection based on body condition score (BCS): Obese (BCS ≥ 3.5), Lean (BCS ≤ 2.5)_x000D_ - Biological samples collected at various gestational and postnatal days_x000D_ - Metabolomics analysis using 1H NMR spectroscopy_x000D_ - Protein quantification and Western blots for brain samples_x000D_ - Behavioral tests: VPC test fo…	- Longitudinal study_x000D_ - Controlled study (comparing obese and lean groups)_x000D_ - Non-randomized (obesity not induced by diet)_x000D_ - Blinded (researchers and animal caretakers blinded to group assignment)_x000D_ - Single-site study (conducted at California National Primate Research Center)	- To understand the impact of maternal obesity on the metabolism of both pregnant mothers and their offspring._x000D_ - To explore the impact on metabolic, brain, and behavioral development of offspring._x000D_ - To gain a better understanding of the mechanistic pathways between maternal obesity and offspring metabolism and cognition._x000D_ - To test the hypothesis that mothers with obesity woul…	- Birth weight: Infants from obese mothers were significantly larger at birth (p = 0.0032, d = 2.2)._x000D_ - Novelty preference: Infants from obese mothers showed significantly reduced novelty preference (p = 0.042, d = 1.2)._x000D_ - Emotional response to stress: Infants from obese mothers had altered emotional responses to stress (p = 0.041, d = 1.7)._x000D_ - Brain metabolome: Lower phosphory…	- Pregnant female rhesus macaques_x000D_ - Male fetuses_x000D_ - Obese group: BCS of 3.5 or higher, average body fat = 32.8%, 10.2 ± 1.4 years old, 10.8 ± 1.2 kg pre-pregnancy weight_x000D_ - Lean group: BCS of 2.5 or lower, average body fat = 19.7%, 8.9 ± 1.3 years old, 6.9 ± 1.1 kg pre-pregnancy weight	- Maternal plasma and urine metabolites_x000D_ - Infant birth weight_x000D_ - Novelty preference_x000D_ - Emotional response to stress_x000D_ - Insulin levels_x000D_ - Cytokine levels (including hs-CRP, GMCSF, IFN-γ, TNF-α, TGF-α, MCP-1, MIP-1β, IL-1β, IL-1ra, IL-2, IL-6, IL-8, IL-10, IL-12/23 p40, IL-13, IL-15, IL-17A)_x000D_ - Cortisol levels_x000D_ - Protein levels in brain samples (mTOR pathw…
185	Hinkle, La. Schieve, Aryeh D. Stein, Dw. Swan, U. Ramakrishnan, Aj. Sharma, Aj. Sharma, Aj. Sharma	2012	Associations between maternal prepregnancy body mass index and child neurodevelopment at 2 years of age	10.1038/ijo.2012.143	Children of obese mothers have lower mental development scores at 2 years of age compared to children of normal weight mothers.	- Mental development index (MDI) scores, Risk of delayed mental development	- Children of mothers with low or high prepregnancy BMI had lower mental development index (MDI) scores compared to children of normal weight mothers._x000D_ - The risk of delayed mental development was significantly higher among children born to underweight or severely obese mothers compared to those born to normal weight mothers._x000D_ - There was no significant association between maternal pr…	- Data source: Early Childhood Longitudinal Study-Birth Cohort (ECLS-B)_x000D_ - Assessment tool: Bayley Scales of Infant Development-II for mental and motor development_x000D_ - Maternal prepregnancy BMI calculation: Based on self-reported height and weight at 9 months postpartum_x000D_ - Statistical methods: Analysis of variance, linear regression, risk ratio calculation_x000D_ - Software: SAS …	- Observational study; Longitudinal study; Nationally representative sample; Weighted analysis to account for subject loss and demographic factors.	- To examine the relationship between maternal prepregnancy BMI status and standardized measures of mental and motor development among US children at 2 years of age.	- Mental Development Index (MDI) scores:_x000D_ - Normal weight mothers: baseline_x000D_ - Underweight mothers: lower MDI scores (−0.47 (95% CI −1.77, 0.84))_x000D_ - Overweight mothers: lower MDI scores (−0.21 (95% CI −0.88, 0.46))_x000D_ - Obese class I mothers: lower MDI scores (−0.57 (95% CI −1.63, 0.48))_x000D_ - Obese class II and III mothers: significantly lower MDI scores (−2.13 (95% CI −…	- Nationally representative sample of US children born in 2001_x000D_ - Mother's age at delivery: 15-19, 20-24, 25-29, 30-34, 35-50 years_x000D_ - Race-ethnicity: non-Hispanic white, non-Hispanic black, Hispanic, Asian/Pacific Islander/Native Hawaiian, American Indian/Alaskan Native_x000D_ - Marital status: married, unmarried_x000D_ - Schooling: <12, 12, 13-15, ≥16 years_x000D_ - Smoking during p…	- Mental Development Index (MDI)_x000D_ - Psychomotor Development Index (PDI)_x000D_ - Maternal age_x000D_ - Maternal race/ethnicity_x000D_ - Maternal parity_x000D_ - Maternal marital status_x000D_ - Maternal schooling_x000D_ - Maternal smoking during pregnancy_x000D_ - Maternal diabetes_x000D_ - Maternal hypertension_x000D_ - Child's sex_x000D_ - Gestational age_x000D_ - Birthweight_x000D_ - Pov…
186	Huang, Xiaodan Yu, S. Keim, Ling Li, Lin Zhang, Jun Zhang	2014	Maternal prepregnancy obesity and child neurodevelopment in the Collaborative Perinatal Project.	10.1093/ije/dyu030	Maternal prepregnancy obesity and excessive gestational weight gain are associated with lower child IQ scores.	- Intelligence quotient (IQ) at 7 years of age, specifically Full-scale IQ and Verbal scale IQ	- Maternal prepregnancy BMI showed an inverted U-shaped association with child IQ, with optimal IQ scores at a BMI around 20 kg/m2._x000D_ - Maternal obesity (BMI ≥ 30 kg/m2) was associated with lower child IQ scores._x000D_ - Excessive gestational weight gain in obese women accelerated the negative impact on child IQ.	- Used data from the U.S. Collaborative Perinatal Project (1959-76)_x000D_ - Included 30,212 women and term singleton children followed up for more than 7 years_x000D_ - Measured child IQ at 7 years using Wechsler Intelligence Scales_x000D_ - Adjusted for maternal age, education, race, marital status, socioeconomic status, smoking, parity, and study center_x000D_ - Controlled for familial factors…	- Observational study, retrospective analysis, cohort study	- Examine the association between maternal prepregnancy weight and child neurodevelopment._x000D_ - Examine the effect of gestational weight gain.	- Full-scale IQ:_x000D_ - Maternal obesity (BMI ≥ 30.0 kg/m2): adjusted ß = -2.0 (95% CI -3.5 to -0.5)_x000D_ - Reference category (BMI 18.5-24.9 kg/m2): used as baseline_x000D_ - Verbal scale IQ:_x000D_ - Maternal obesity (BMI ≥ 30.0 kg/m2): adjusted ß = -2.5 (95% CI -4.0 to -1.0)_x000D_ - Reference category (BMI 18.5-24.9 kg/m2): used as baseline_x000D_ - IQ deficit due to excessive gestational…	- Women with calculable prepregnancy BMI_x000D_ - Term singleton children followed up for more than 7 years_x000D_ - Maternal age considered in adjustments_x000D_ - Maternal education levels considered in adjustments_x000D_ - Maternal race considered in adjustments_x000D_ - Marital status considered in adjustments_x000D_ - Socioeconomic status considered in adjustments_x000D_ - Smoking during pre…	- Maternal prepregnancy body mass index (BMI)_x000D_ - Gestational weight gain_x000D_ - Intelligence quotient (IQ) at 7 years of age_x000D_ - Maternal age_x000D_ - Maternal education levels_x000D_ - Maternal race_x000D_ - Marital status_x000D_ - Socioeconomic status_x000D_ - Smoking during pregnancy_x000D_ - Parity_x000D_ - Study center
187	Keimpema, D. Calvigioni, T. Harkany	2013	Endocannabinoid signals in the developmental programming of delayed-onset neuropsychiatric and metabolic illnesses.	10.1042/BST20130117	Maternal metabolic stimuli during pregnancy can affect endocannabinoid signaling and lead to neuropsychiatric diseases and obesity in offspring.	- Formation and function of the hippocampus_x000D_ - Formation and function of the hypothalamus_x000D_ - Neuropsychiatric diseases_x000D_ - Obesity	- Maternal exposure to metabolic stimuli during pregnancy can predispose offspring to postnatal illnesses by directly causing developmental failure or introducing latent errors._x000D_ - Endocannabinoids play a role in neuronal development and can reprogram neuronal networks due to maternal nutritional imbalances._x000D_ - Maternal nutrition affects the formation and function of the hippocampus a…	- The study is a review of molecular evidence, focusing on how maternal nutrition and metabolism affect brain development through endocannabinoid signaling.	- Systematic review			- Offspring affected by maternal programming_x000D_ - Development of neuropsychiatric diseases and obesity
188	Kim, Hye-Sang Park	2018	Physical exercise improves cognitive function by enhancing hippocampal neurogenesis and inhibiting apoptosis in male offspring born to obese mother	10.1016/j.bbr.2018.03.018	Physical exercise improves cognitive deficits in male offspring of obese mothers by enhancing hippocampal neurogenesis and inhibiting apoptosis.	- spatial learning and memory, short-term memory	- Maternal obesity leads to deficits in cognitive functions such as learning and memory in offspring._x000D_ - Physical exercise improves spatial learning and memory, and short-term memory by enhancing BDNF levels and neurogenesis, and inhibiting apoptosis._x000D_ - Physical exercise may be a preventive measure or treatment for cognitive function impairment in offspring born to obese mothers.	- Female rats were fed a high-fat diet for 20 weeks to induce obesity._x000D_ - Male offspring were divided into four groups: CON, ECON, MOM, and EMOM._x000D_ - Treadmill exercise was performed 6 times per week for 4 weeks in exercise groups._x000D_ - Cognitive functions were assessed using Morris water maze tests and step-down avoidance.	- Randomized controlled trial with a parallel design	- Investigate the protective effects of physical exercise against cognitive function deficit in offspring born to obese mothers._x000D_ - Analyze neurotrophic factors, neurogenesis, and apoptosis in the hippocampus and dentate gyrus of offspring._x000D_ - Explore physical exercise as a preventive measure or treatment for cognitive function impairment.	- Spatial learning and memory: Improved with physical exercise_x000D_ - Short-term memory: Improved with physical exercise_x000D_ - BDNF levels: Enhanced with physical exercise_x000D_ - Neurogenesis: Enhanced with physical exercise_x000D_ - Apoptosis: Inhibited with physical exercise_x000D_ - Statistical significance: Not mentioned	- Male offspring rats_x000D_ - Born to obese mothers_x000D_ - Mothers fed a high-fat diet (HFD)	- Neurotrophic factors_x000D_ - Neurogenesis_x000D_ - Apoptosis_x000D_ - Spatial learning and memory_x000D_ - Short-term memory_x000D_ - Brain-derived neurotrophic factor (BDNF) levels
189	Krakowiak, C. Walker, A. Bremer, A. Baker, S. Ozonoff, R. Hansen, I. Hertz-Picciotto	2012	Maternal Metabolic Conditions and Risk for Autism and Other Neurodevelopmental Disorders	10.1542/peds.2011-2583	Maternal metabolic conditions like diabetes, hypertension, and obesity are associated with increased risk of autism spectrum disorder and developmental delays in children.	- Risk of autism spectrum disorder (ASD)_x000D_ - Risk of developmental delays (DD)_x000D_ - Mullen Scales of Early Learning (MSEL) scores_x000D_ - Vineland Adaptive Behavior Scales (VABS) scores	- Metabolic conditions (diabetes, hypertension, obesity) were more prevalent in mothers of children with ASD and DD compared to controls._x000D_ - These conditions were associated with a higher likelihood of ASD and DD, with adjusted odds ratios indicating significant risk._x000D_ - Children of mothers with diabetes had lower expressive language scores, and those exposed to any MC had lower score…	- Case-control study design with children aged 2 to 5 years._x000D_ - Participants selected based on birth in California and living with a biological parent._x000D_ - Diagnoses confirmed using ADI-R and ADOS._x000D_ - Maternal conditions ascertained from medical records and structured interviews._x000D_ - Cognitive and adaptive development assessed using MSEL and VABS._x000D_ - Data analysis usin…	- Observational study_x000D_ - Population-based_x000D_ - Case-control study_x000D_ - Stratified design_x000D_ - Frequency-matching_x000D_ - Controlled study	- Examine whether metabolic conditions during pregnancy are associated with autism spectrum disorder, developmental delays, or impairments in specific developmental domains._x000D_ - Describe the prevalence of diabetes, hypertension, and obesity in mothers of children with ASD, DD, and typical development._x000D_ - Investigate whether these conditions are associated with impairments in specific d…	- Risk of ASD:_x000D_ - Any MC: OR = 1.61 (95% CI: 1.10–2.37)_x000D_ - Diabetes: OR = 1.52 (95% CI: 0.82–2.83)_x000D_ - Hypertension: OR = 2.84 (95% CI: 0.94–8.56)_x000D_ - Obesity: OR = 1.67 (95% CI: 1.10–2.56)_x000D_ - Risk of DD:_x000D_ - Any MC: OR = 2.35 (95% CI: 1.43–3.88)_x000D_ - Diabetes: OR = 2.33 (95% CI: 1.08–5.05)_x000D_ - Hypertension: OR = 3.58 (95% CI: 0.93–13.78)_x000D_ - Obesity…	- Children aged 2 to 5 years_x000D_ - Born in California_x000D_ - Parents spoke English or Spanish_x000D_ - Mothers of ASD similar to controls in race/ethnicity, education, and delivery payer_x000D_ - Mothers of DD more likely to be Hispanic and have lower education_x000D_ - ASD and TD groups similar in child's age and gender; DD group had a higher proportion of girls_x000D_ - Higher prevalence o…	- Mullen Scales of Early Learning (MSEL)_x000D_ - Vineland Adaptive Behavior Scales (VABS)_x000D_ - CHARGE Environmental Exposure Questionnaire (EEQ)_x000D_ - Medical records_x000D_ - Birth files_x000D_ - Maternal conditions (diabetes, hypertension, obesity)_x000D_ - Body Mass Index (BMI)_x000D_ - Age-standardized scores from MSEL and VABS subscales and composite scores
190	Krzeczkowski, K. Boylan, T. Arbuckle, L. Dodds, G. Muckle, W. Fraser, L. Favotto, R. V. Van Lieshout	2018	Neurodevelopment in 3-4 year old children exposed to maternal hyperglycemia or adiposity in utero.	10.1016/j.earlhumdev.2018.08.005	Maternal metabolic complications like obesity and hyperglycemia were not associated with neurodevelopmental problems in 3-4 year old children after adjusting for confounding factors like prenatal diet and home environment.	- verbal IQ, performance IQ, full-scale IQ, internalizing problems, externalizing problems	- Maternal adiposity and hyperglycemia initially predicted lower verbal and full-scale IQ scores and externalizing problems in children._x000D_ - After adjusting for confounders like prenatal diet and home environment, these associations became non-significant._x000D_ - Prenatal diet and home environment were significant contributors to variance in verbal and full-scale IQ scores, while home envi…	- Cohort study using the Maternal-Infant Research on Environmental Chemicals-Child Development Plus cohort._x000D_ - Examined associations between maternal BMI, hyperglycemia, and child IQ scores and behavioral problems._x000D_ - Adjusted for confounding variables: prenatal diet, home environment, maternal depression, education, prenatal smoking._x000D_ - Used semi-partial correlations to assess …	- Observational cohort study	- To determine if prenatal exposure to maternal adiposity or hyperglycemia is associated with neurodevelopmental problems in 3-4 year old children._x000D_ - To assess if these associations persist following adjustment for confounding variables, including prenatal diet.		- 808 mother-child pairs_x000D_ - Children aged 3-4 years_x000D_ - Mothers exposed to maternal adiposity or hyperglycemia_x000D_ - Mothers with varying prenatal diet, home environment, maternal depression, education, and prenatal smoking status	- Pre-pregnancy body mass index (BMI)_x000D_ - Hyperglycemia_x000D_ - Verbal IQ scores_x000D_ - Performance IQ scores_x000D_ - Full-scale IQ scores_x000D_ - Internalizing problems_x000D_ - Externalizing problems_x000D_ - Prenatal diet_x000D_ - Home environment_x000D_ - Maternal depression_x000D_ - Education_x000D_ - Prenatal smoking
191	Lee, Hyun Ju Lee, Yong Hun Jang, Hyuna Kim, Kiho Im, Seung Yang, J. Hoh, Ja-Hye Ahn	2023	Maternal pre-pregnancy obesity affects the uncinate fasciculus white matter tract in preterm infants	10.3389/fped.2023.1225960	Preterm infants of obese mothers show altered brain development, including decreased white matter volume and microstructural changes in the uncinate fasciculus.	- Cortical gray matter volume_x000D_ - White matter volume_x000D_ - Axial diffusivity in the uncinate fasciculus	- Preterm infants born to mothers with high BMI had increased cortical gray matter volume and decreased white matter volume compared to those born to mothers with normal BMI._x000D_ - There was a significant decrease in axial diffusivity in the uncinate fasciculus (UNC) in preterm infants born to mothers with high BMI, indicating altered microstructure._x000D_ - Maternal obesity affects brain dev…	- Diffusion tensor imaging (DTI) was used to assess brain microstructure changes._x000D_ - 32 preterm infants were included, with 16 born to mothers with normal BMI and 16 born to mothers with high BMI._x000D_ - Brain MRI was conducted at term-equivalent age (TEA)._x000D_ - Maternal BMI was measured before or early in pregnancy._x000D_ - Brain volume analysis used a morphologically adaptive neona…	- Prospective observational cohort study	- To detect changes in the brain microstructure of preterm infants born to mothers with pre-pregnancy obesity using diffusion tensor imaging (DTI)._x000D_ - To investigate whether maternal pre-pregnancy obesity mediates brain volume and white matter microstructural development at term-equivalent age (TEA) in preterm infants.	- Cortical gray matter volume:_x000D_ - Normal-BMI mothers: Not specified_x000D_ - High-BMI mothers: Significantly increased (p = 0.001)_x000D_ - White matter volume:_x000D_ - Normal-BMI mothers: Not specified_x000D_ - High-BMI mothers: Significantly decreased (p = 0.003)_x000D_ - Axial diffusivity in the uncinate fasciculus (UNC):_x000D_ - Normal-BMI mothers: 1.762 ± 0.101_x000D_ - High-BMI moth…	- Preterm infants under 32 weeks of gestation_x000D_ - Born to mothers with either normal or high BMI_x000D_ - Mothers' BMI measured before pregnancy_x000D_ - Excluded infants born to mothers with certain pregnancy complications or medical conditions_x000D_ - Sex distribution: 5/11 male/female for high-BMI group, 6/10 male/female for normal-BMI group	- Maternal pre-pregnancy BMI_x000D_ - Brain volume_x000D_ - White matter tracts (using DTI)_x000D_ - Axial diffusivity_x000D_ - Intracranial volume (ICV)_x000D_ - Cortical gray matter volume_x000D_ - White matter volume_x000D_ - Cerebrospinal fluid volume_x000D_ - Deep gray matter volume_x000D_ - Hippocampus volume_x000D_ - Amygdala volume_x000D_ - Cerebellum volume_x000D_ - Brain stem volume_x00…
192	Levin	2010	Interaction of perinatal and pre-pubertal factors with genetic predisposition in the development of neural pathways involved in the regulation of energy homeostasis	10.1016/j.brainres.2009.12.085	Maternal obesity and early postnatal factors can alter neural pathways involved in energy homeostasis regulation in offspring, predisposing them to obesity.	- Obesity (body weight)_x000D_ - Insulin resistance_x000D_ - Sensitivity to the anorectic effects of leptin_x000D_ - Responsiveness of VMN neurons to hormonal and metabolic signals	- Maternal obesity during gestation and lactation enhances offspring obesity by altering neural pathways involved in energy homeostasis._x000D_ - Early postnatal exposure to milk from genetically obese dams can cause obesity in offspring fed a high fat diet as adults._x000D_ - Short-term exercise begun in the early post-weaning period increases leptin sensitivity and protects against obesity.	- Rodent models are used to study perinatal and pre-pubertal factors affecting obesity._x000D_ - Maternal obesity during gestation and lactation is manipulated to observe effects on offspring._x000D_ - Early postnatal exposure to milk from genetically obese dams is used to alter hypothalamic pathways._x000D_ - Short-term exercise in early post-weaning periods is tested for its effects on leptin s…	- Experimental study with controlled conditions; involves manipulation of maternal obesity and early postnatal exposure to milk from genetically obese dams; includes interventions such as diet and exercise; not randomized, double-blind, or placebo-controlled.	- To explore the interaction of genetic predisposition with perinatal and pre-pubertal factors in the development of neural pathways involved in energy homeostasis._x000D_ - To identify factors that favorably affect the development of obesity during the perinatal and pre-pubescent periods._x000D_ - To focus on early identification of obesity-prone individuals and factors that alter the likelihood…	- Maternal obesity during gestation and lactation:_x000D_ - Increases offspring obesity_x000D_ - Alters neural pathways involved in energy homeostasis regulation_x000D_ - Early postnatal exposure to milk from genetically obese dams:_x000D_ - Causes obesity-resistant offspring to become obese when fed a high fat diet as adults_x000D_ - Short-term exercise:_x000D_ - Increases sensitivity to the ano…		- Body weight_x000D_ - Sensitivity to leptin_x000D_ - Insulin levels_x000D_ - Alterations in neural pathways_x000D_ - Hypothalamic norepinephrine, dopamine, and serotonin function_x000D_ - Leptin binding and signaling_x000D_ - VMN neuron responsiveness to glucose and fatty acids_x000D_ - ARC AgRP and VMN Lepr-b mRNA expression_x000D_ - Insulin receptor mRNA expression_x000D_ - Milk composition (f…
193	Li, Aline Andres, K. Shankar, R. Pivik, C. Glasier, R. Ramakrishnaiah, Y. Zhang, T. Badger, X. Ou	2016	Differences in brain functional connectivity at resting state in neonates born to healthy obese or normal-weight mothers	10.1038/ijo.2016.166	Infants of obese mothers show reduced functional connectivity in the prefrontal lobe network compared to infants of normal-weight mothers.	- brain functional connectivity to the prefrontal lobe network; recruiting of dorsal anterior cingulate cortex regions to the prefrontal network; functional connectivity strength in dorsal anterior cingulate cortex	- Infants born to normal-weight mothers had higher recruitment of dorsal anterior cingulate cortex regions to the prefrontal network compared to those born to obese mothers._x000D_ - The functional connectivity strength in dorsal anterior cingulate cortex negatively correlated with maternal fat mass percentage measured at early pregnancy._x000D_ - Exposure to maternal obesity in utero is associat…	- Sample: 34 full-term healthy infants (18 from normal-weight mothers, 16 from obese mothers)_x000D_ - MRI examination two weeks after delivery during natural sleep_x000D_ - Structural imaging and resting-state fMRI scans_x000D_ - Independent component analysis to identify prefrontal lobe network_x000D_ - Dual regression to compare functional connectivity between groups_x000D_ - Adjusted for mate…	- Observational study; comparative design; controlled comparison between two groups (normal-weight vs. obese mothers); no randomization or blinding mentioned.	- To examine whether brain functional connectivity to the prefrontal lobe network is different in newborns from normal-weight or obese mothers.		- Full-term healthy infants_x000D_ - Born to normal-weight or obese mothers_x000D_ - Adjusted for postmenstrual age, gender, birth weight/length, head circumference, and neonatal diet	- MRI examinations (structural imaging and resting-state functional MRI scans)_x000D_ - Maternal intelligence quotient_x000D_ - Gestational weight gain_x000D_ - Infant postmenstrual age_x000D_ - Gender_x000D_ - Birth weight/length_x000D_ - Head circumference_x000D_ - Neonatal diet_x000D_ - Maternal fat mass percentage
194	Lippert, J. Brüning	2021	Maternal Metabolic Programming of the Developing Central Nervous System: Unified Pathways to Metabolic and Psychiatric Disorders	10.1016/j.biopsych.2021.06.002	Maternal obesity and/or diabetes can lead to sustained alterations in offspring brain development, metabolism, and predisposition to metabolic and psychiatric diseases.	- Metabolic diseases, Psychiatric diseases, Brain connectivity, Regional effects in brain development	- The perinatal period is critical for offspring development, with environmental insults like maternal obesity and type 2 diabetes mellitus having damaging impacts on future health._x000D_ - Maternal metabolic conditions can lead to sustained alterations in offspring development, metabolism, and predisposition to metabolic and psychiatric diseases._x000D_ - The central nervous system is a sensiti…	- The study is a review of current advancements in maternal programming of brain development, focusing on brain connectivity, regional effects, peripheral contributors, and intervention windows.	- Systematic review	- To explore current advancements in the study of maternal programming of brain development_x000D_ - To focus on brain connectivity, specific regional effects, newly studied peripheral contributors_x000D_ - To identify key windows of interventions where maternal bodyweight and food intake affect brain development and associated metabolic and behavioral consequences		- Offspring of mothers with obesity and/or type 2 diabetes mellitus_x000D_ - Focus on perinatal period development
195	Liu, Xiang Li, Bing Xia, Xin Jin, Qianhui Zou, Z. Zeng, Weiyang Zhao, Shikai Yan, Ling Li, Shufen Yuan, Shancen Zhao, Xiaoshuang Dai, F. Yin, E. Cadenas, Ruijing Liu, Beita Zhao, Min Hou, Zhigang Liu, Xuebo Liu	2021	High-fiber diet mitigates maternal obesity-induced cognitive and social dysfunction in the offspring via gut-brain axis.	10.1016/j.cmet.2021.02.002	Maternal obesity disrupts offspring's gut microbiome and behavior, which can be mitigated by a high-fiber diet via the microbiota-metabolites-brain axis.	- cognitive function, social function	- Maternal obesity is strongly associated with lower cognition and sociality in children._x000D_ - A high-fiber diet can restore disrupted behavior and gut microbiome in offspring of obese mothers._x000D_ - High dietary fiber intake is a promising intervention for mitigating cognitive and social dysfunctions caused by maternal obesity.	- Cross-sectional study with 778 children aged 7-14 years in China._x000D_ - Experiments with mice: maternal obesity induction, high-fiber diet intervention in dams or offspring._x000D_ - Co-housing and feces microbiota transplantation experiments._x000D_ - Treatment with microbiota-derived short-chain fatty acids.	- Cross-sectional study; observational study; mixed-methods approach (human and animal models); experimental manipulation in animal model (co-housing and feces microbiota transplantation experiments)	- To explore the underlying mechanisms of maternal obesity-induced cognitive and social dysfunctions in offspring._x000D_ - To investigate the association between maternal obesity and children's cognition and sociality._x000D_ - To explore effective interventions, specifically the role of a high-fiber diet in restoring disrupted behavior and gut microbiome._x000D_ - To establish a causal relation…	- Restoration of disrupted behavior and gut microbiome: High-fiber diet in dams and offspring (qualitative effect: restored)_x000D_ - Alleviation of synaptic impairments and microglial maturation defects: High-fiber diet in dams and offspring (qualitative effect: alleviated)_x000D_ - Alleviation of behavioral deficits: Treatment with microbiota-derived short-chain fatty acids (qualitative effect:…	- children aged 7-14 years_x000D_ - from China_x000D_ - mothers are obese	- Cognition in children_x000D_ - Sociality in children_x000D_ - Behavior in offspring mice_x000D_ - Gut microbiome in offspring mice_x000D_ - Synaptic impairments in offspring mice_x000D_ - Microglial maturation defects in offspring mice_x000D_ - Microbiota changes in offspring mice_x000D_ - Behavioral deficits in offspring mice_x000D_ - Effects of microbiota-derived short-chain fatty acids on be…
196	Luo, Brendan C. Angelo, Ting Chow, J. Monterosso, A. Xiang, P. Thompson, K. Page	2021	The role of maternal BMI on brain food cue reactivity in children: a preliminary study	10.1007/s11682-021-00466-z	Maternal BMI is inversely associated with child's brain food cue reactivity in self-regulation regions.	- dlPFC and ACC food cue reactivity after glucose ingestion	- Maternal current BMI is inversely associated with child's ACC and dlPFC food cue reactivity after glucose ingestion._x000D_ - No significant relationship was found between paternal BMI and child's food cue reactivity._x000D_ - Child BMIz is negatively associated with ACC food cue reactivity after glucose ingestion.	- Included 76 children (8.62 ± 1.02 years; 28 M, 48 F)._x000D_ - Assessed height and weight for children and biological parents._x000D_ - Extracted maternal height and weight before pregnancy from EMR._x000D_ - Calculated BMI (kg/m2) and BMIz._x000D_ - Conducted MRI sessions with food and non-food images before and after glucose ingestion._x000D_ - Focused on dlPFC and ACC for ROI analyses._x000D…	- Observational study	- To examine relationships between maternal body mass index (BMI) and brain responses to food cues in children.		- Children aged approximately 7 to 10 years (8.62 ± 1.02 years)_x000D_ - Sex distribution: 28 males, 48 females_x000D_ - Height and weight assessed for children and their biological parents_x000D_ - Maternal BMI is a focus_x000D_ - Children underwent MRI sessions	- Age of children_x000D_ - Gender of children_x000D_ - Height of children_x000D_ - Weight of children_x000D_ - Height of biological parents_x000D_ - Weight of biological parents_x000D_ - Maternal height and weight before pregnancy_x000D_ - BMI (kg/m2)_x000D_ - BMIz (age- and sex-specific BMI)_x000D_ - dlPFC food cue reactivity_x000D_ - ACC food cue reactivity_x000D_ - Whole-brain exploratory anal…
197	Menting, C. van de Beek, S. D. de Rooij, R. Painter, T. Vrijkotte, T. Roseboom	2018	The association between pre-pregnancy overweight/obesity and offspring's behavioral problems and executive functioning.	10.1016/j.earlhumdev.2018.05.009	Maternal pre-pregnancy obesity is associated with increased child behavioral problems and decreased cognitive flexibility, but not inhibitory control.	- child behavioral problems, executive functioning (inhibitory control and cognitive flexibility)	- Increased maternal pre-pregnancy BMI is associated with an increase in children's behavioral problems._x000D_ - Maternal pre-pregnancy obesity is linked to an increase in peer relationship problems._x000D_ - Maternal pre-pregnancy obesity is associated with a decrease in cognitive flexibility but not inhibitory control.	- Data source: Amsterdam Born Children and their Development birth cohort study_x000D_ - Behavioral problems assessment: Maternal and teacher version of the Strengths and Difficulties Questionnaire_x000D_ - Executive functioning assessment: Response Organization Objects task of the Amsterdam Neuropsychological Tasks test battery	- Observational study using data from the Amsterdam Born Children and their Development birth cohort study	- Examine the association of maternal pre-pregnancy overweight and obesity with child behavior problems at age 5 years._x000D_ - Examine the association of maternal pre-pregnancy overweight and obesity with child executive functioning at age 5 years.		- Women of childbearing age_x000D_ - Mothers and their children_x000D_ - Maternal pre-pregnancy obesity	- Child behavioral problems (assessed with the Strengths and Difficulties Questionnaire)_x000D_ - Executive functioning constructs:_x000D_ - Inhibitory control (measured with the Response Organization Objects task)_x000D_ - Cognitive flexibility (measured with the Response Organization Objects task)_x000D_ - Maternal pre-pregnancy BMI_x000D_ - Reaction Time in ms_x000D_ - Within Subject Standard …
198	Mina, M. Lahti, A. Drake, F. Denison, K. Räikkönen, J. Norman, R. Reynolds	2017	Prenatal exposure to maternal very severe obesity is associated with impaired neurodevelopment and executive functioning in children	10.1038/pr.2017.43	Prenatal exposure to maternal very severe obesity is associated with impaired neurodevelopment and executive functioning in children.	- Neurodevelopmental problems (assessed by ASQ: communication, gross motor, fine motor, problem-solving, personal-social development)_x000D_ - Executive functioning (assessed by HTKS Test: attention, attentional flexibility, working memory, inhibitory control)_x000D_ - Ability to delay self-gratification (assessed by Marshmallow Test)	- Prenatal exposure to maternal very severe obesity (SO) is associated with poorer neurodevelopmental outcomes in children, particularly in problem-solving and fine motor skills._x000D_ - Executive functioning skills such as attention, inhibitory control, and working memory are negatively affected by prenatal exposure to maternal SO._x000D_ - The effect of maternal SO on the delay of self-gratifi…	- Tests and questionnaires were used to assess neurodevelopment and executive functioning in children._x000D_ - The Marshmallow Test evaluated self-regulation and inhibitory abilities._x000D_ - The HTKS Test assessed executive functioning components like attention and working memory._x000D_ - The Ages and Stages Questionnaire (ASQ) assessed neurocognitive and psychomotor development._x000D_ - Mul…	- Observational study, case-control design, longitudinal study of pregnancy	- Evaluate neurodevelopmental problems and executive functioning in children exposed to prenatal maternal very severe obesity._x000D_ - Hypothesize that prenatal exposure to maternal severe obesity is associated with an increased risk of neurodevelopmental delay and poorer executive functioning._x000D_ - Determine if these associations are independent of obesity-linked obstetric confounders and o…	- Neurodevelopment: _x000D_ - Lean mothers: baseline_x000D_ - Mothers with SO: poorer neurodevelopment (B = -0.42, 95% CI = -0.82 to -0.02)_x000D_ - Problem-solving:_x000D_ - Lean mothers: baseline_x000D_ - Mothers with SO: worse problem-solving (OR = 0.60, 95% CI = 1.13 to 0.07)_x000D_ - Fine motor skills:_x000D_ - Lean mothers: baseline_x000D_ - Mothers with SO: worse fine motor skills (OR = 4.…	- Children aged around 4.24 years_x000D_ - Born to mothers with very severe obesity (BMI ⩾ 40 kg/m²) or lean mothers (BMI ⩽ 25 kg/m²)_x000D_ - Conducted in Scotland, UK_x000D_ - Mothers with severe obesity generally had lower education levels_x000D_ - Mothers with severe obesity were more likely to be older and have gestational diabetes mellitus (GDM)	- Marshmallow Test results_x000D_ - HTKS Test results_x000D_ - Ages and Stages Questionnaire (ASQ) results_x000D_ - Birth weight_x000D_ - Current weight_x000D_ - Current height_x000D_ - Child anthropometry measures (adjusted using UK World Health Organization growth chart)
199	Mina, M. Lahti, Amanda J. Drake, K. Räikkönen, Helen Minnis, Fiona C. Denison, Jane E. Norman, Rebecca M. Reynolds	2016	Prenatal exposure to very severe maternal obesity is associated with adverse neuropsychiatric outcomes in children	10.1017/S0033291716002452	Prenatal exposure to very severe maternal obesity is associated with increased neuropsychiatric problems in early childhood.	- neuropsychiatric symptoms (measured by Conners’ Hyperactivity Scale, ESSENCE-Q, CSHQ, SDQ, and CBCL)	- Children exposed to prenatal maternal very severe obesity had significantly higher scores on various neuropsychiatric symptom scales, indicating increased symptoms of ADHD, sleep problems, and emotional difficulties._x000D_ - Prenatal maternal very severe obesity remained a significant predictor of child neuropsychiatric problems independent of demographic factors and maternal psychological dis…	- Evaluated neuropsychiatric symptoms in 112 children aged 3–5 years._x000D_ - Mothers participated in a longitudinal study of obesity in pregnancy._x000D_ - Mothers completed questionnaires: Conners’ Hyperactivity Scale, ESSENCE-Q, CSHQ, SDQ, and CBCL._x000D_ - Controlled for covariates: child's sex, age, birthweight, gestational age, socioeconomic deprivation levels, maternal age, parity, smoki…	- Observational study, longitudinal study	- To evaluate neuropsychiatric symptoms in children exposed to prenatal maternal very severe obesity._x000D_ - To assess whether prenatal maternal very severe obesity is associated with adverse neuropsychiatric outcomes in children.	- Conners’ Hyperactivity Scale: Higher scores in children exposed to prenatal maternal very severe obesity (significant)_x000D_ - ESSENCE-Q: Higher scores in children exposed to prenatal maternal very severe obesity (significant)_x000D_ - Total sleep problems in CSHQ: Higher scores in children exposed to prenatal maternal very severe obesity (significant)_x000D_ - Hyperactivity, conduct problems,…	- Children aged 3–5 years_x000D_ - Mothers with very severe obesity (BMI ⩾40 kg/m2) and lean mothers (BMI 18.5–25 kg/m2)_x000D_ - Includes both male and female children_x000D_ - Varying socioeconomic deprivation levels_x000D_ - Mothers with different ages and parity_x000D_ - Some mothers smoked during pregnancy_x000D_ - Some mothers had gestational diabetes	- Conners’ Hyperactivity Scale_x000D_ - Early Symptomatic Syndrome Eliciting Neurodevelopmental Clinical Examination Questionnaire (ESSENCE-Q)_x000D_ - Child's Sleep Habits Questionnaire (CSHQ)_x000D_ - Strengths and Difficulties Questionnaire (SDQ)_x000D_ - Child Behavior Checklist (CBCL)_x000D_ - Child's sex_x000D_ - Child's age_x000D_ - Birthweight_x000D_ - Gestational age_x000D_ - Socioeconom…
200	Monthé-Drèze, S. Rifas-Shiman, D. Gold, E. Oken, Sarbattama Sen	2018	Maternal obesity and offspring cognition: the role of inflammation	10.1038/s41390-018-0229-z	Children of obese mothers had lower visual-motor abilities in early childhood, potentially mediated by maternal inflammation.	- Peabody Picture Vocabulary Test III (PPVT)_x000D_ - Wide Range Assessment of Visual Motor Abilities (WRAVMA)_x000D_ - Kaufman Brief Intelligence Test (KBIT)_x000D_ - Wide Range Assessment of Memory and Learning (WRAML)	- Children of mothers with prenatal obesity had lower visual motor abilities, as measured by the WRAVMA, compared to children of normal weight mothers._x000D_ - The association between maternal obesity and lower visual motor abilities was partially mediated by maternal inflammation, specifically CRP._x000D_ - Maternal obesity was associated with lower fine-motor skills in early childhood, which i…	- Data from the Project Viva cohort, a prospective longitudinal pre-birth cohort study, were analyzed._x000D_ - Associations between maternal pre-pregnancy body mass index (ppBMI) categories and cognitive outcomes in children were examined._x000D_ - Multiple imputation was used to handle missing data._x000D_ - Multivariable linear regression was used to investigate associations between ppBMI and …	- Observational study; Prospective longitudinal pre-birth cohort study; Non-controlled; Non-randomized; Multi-site (8 obstetrical offices); Retrospective data analysis (using existing cohort data)	- Examine associations of ppBMI categories with cognitive outcomes in early and mid-childhood._x000D_ - Explore the role of maternal inflammation in these associations using markers of systemic and dietary inflammation._x000D_ - Investigate whether maternal systemic and dietary inflammatory markers mediate the associations between ppBMI and cognitive outcomes.	- WRAVMA scores in early childhood:_x000D_ - Normal weight mothers (ppBMI 18.5–<25 kg/m2): baseline_x000D_ - Mothers with obesity (ppBMI ≥30 kg/m2): 2.1 points lower (95% CI: −3.9, −0.2)_x000D_ - After adjusting for maternal CRP: 1.8 points lower (95% CI: −3.8, 0.2)_x000D_ - PPVT-III scores:_x000D_ - Maternal DII: −2.4 points for every unit increase in DII (95% CI: -3.0, -1.7) in unadjusted analy…	- adult women with a mean age of 32.2 years_x000D_ - majority white (70%)_x000D_ - generally higher socioeconomic status_x000D_ - household income greater than $70,000/year (61%)_x000D_ - high percentage of college-educated participants_x000D_ - focus on maternal pre-pregnancy obesity_x000D_ - higher intelligence scores compared to the average US population	- Peabody Picture Vocabulary Test III (PPVT)_x000D_ - Wide Range Assessment of Visual Motor Abilities (WRAVMA)_x000D_ - Kaufman Brief Intelligence Test (KBIT)_x000D_ - Plasma C-reactive protein (CRP)_x000D_ - Dietary inflammatory index (DII)_x000D_ - Plasma omega-6 (n-6): n-3 fatty acid ratio_x000D_ - Maternal pre-pregnancy body mass index (ppBMI)_x000D_ - Maternal age_x000D_ - Maternal education…
201	Morgan, Steve S. Lee, Nicole E. Mahrer, Christine M. Guardino, E. Davis, M. Shalowitz, S. Ramey, C. Dunkel Schetter	2020	Prenatal maternal C-reactive protein prospectively predicts child executive functioning at ages 4-6 years.	10.1002/dev.21982	Higher maternal C-reactive protein in the third trimester predicts poorer cognitive flexibility in children at ages 4-6 years.	- cognitive flexibility and response inhibition (T-scores) at ages 4-6 years	- Higher maternal CRP levels during the third trimester of pregnancy were associated with poorer cognitive flexibility in children aged 4-6 years._x000D_ - This association was unique to CRP and not observed with other maternal biomarkers like HbA1C or blood pressure._x000D_ - The study did not find any association between maternal biomarkers and child response inhibition.	- Prospective longitudinal study design_x000D_ - Assessed maternal biomarkers (HbA1C, CRP, BP) before pregnancy and during second and third trimesters_x000D_ - Assessed child executive functioning (cognitive flexibility, response inhibition) at ages 4-6 years_x000D_ - Used regression models to predict child EF based on maternal biomarkers_x000D_ - Compared predictive value of biomarkers at differ…	- Prospective longitudinal study, multi-site, observational study	- Evaluate multiple maternal biomarkers as predictors of child executive functioning (EF) at ages 4-6 years._x000D_ - Clarify the unique associations between maternal metabolic conditions and inflammation with child EF deficits._x000D_ - Combine prospective measurement of maternal health with longitudinal follow-up of offspring._x000D_ - Improve understanding of how maternal metabolic conditions …	- Cognitive flexibility:_x000D_ - Third trimester maternal CRP: -0.39 (p = 0.01)_x000D_ - Response inhibition:_x000D_ - No significant effects from any maternal biomarkers	- Children aged 4 to 6 years (mean age = 4.61 years)_x000D_ - 59% female_x000D_ - Racial and ethnic composition: 52% Latino or Hispanic White, 26% non-Hispanic White, 18% African-American/Black, 4% Multiracial_x000D_ - Mothers recruited from low-income areas in Washington, DC, Baltimore, MD, Los Angeles County, CA, Lake County, IL, and eastern North Carolina_x000D_ - Maternal age at birth: 19-43 …	- Maternal glycated hemoglobin (HbA1C)_x000D_ - C-reactive protein (CRP)_x000D_ - Blood pressure (BP)_x000D_ - Child executive functioning (EF)_x000D_ - Cognitive flexibility_x000D_ - Response inhibition_x000D_ - Child sex_x000D_ - Child race-ethnicity_x000D_ - Maternal age at child birth_x000D_ - Maternal education_x000D_ - Preconception maternal BMI_x000D_ - Preconception HbA1C_x000D_ - Second …
202	Na, N. Phelan, M. Tadros, Z. Wu, A. Andres, T. Badger, C. Glasier, R.R. Ramakrishnaiah, A. Rowell, L. Wang, G. Li, D.K. Williams, X. Ou	2021	Maternal Obesity during Pregnancy is Associated with Lower Cortical Thickness in the Neonate Brain	10.3174/ajnr.A7316	Maternal obesity during pregnancy is associated with lower cortical thickness in the frontal lobe regions of the neonate brain.	- Cortical thickness in neonate brain regions (specifically left pars opercularis gyrus, left pars triangularis gyrus, and left rostral middle frontal gyrus)	- Neonates born to obese mothers have significantly lower cortical thickness in the left pars opercularis gyrus, left pars triangularis gyrus, and left rostral middle frontal gyrus._x000D_ - Cortical thickness in these regions negatively correlates with maternal body fat mass percentage._x000D_ - Maternal obesity is associated with lower neonate brain cortical thickness in regions important for l…	- Prospective recruitment of 44 healthy women at <10 weeks’ gestation._x000D_ - Measurement of body composition (fat mass percentage) at ∼12 weeks of pregnancy._x000D_ - Brain MR imaging of neonates at ∼2 weeks of age without sedation._x000D_ - Postprocessing of 3D T1-weighted images using iBEAT2.0 software._x000D_ - Segmentation and reconstruction of brain images using age-appropriate templates.…	- Prospective, observational, controlled study	- To investigate the relationships between maternal obesity during pregnancy and neonatal brain cortical development.	- Cortical thickness in left pars opercularis gyrus: significantly lower in neonates born to obese mothers (P ≤ .05)_x000D_ - Cortical thickness in left pars triangularis gyrus: significantly lower in neonates born to obese mothers (P ≤ .05)_x000D_ - Cortical thickness in left rostral middle frontal gyrus: significantly lower in neonates born to obese mothers (P ≤ .05)_x000D_ - Correlation with m…	- Healthy women_x000D_ - Normal-weight and obese_x000D_ - Healthy full-term neonates_x000D_ - Neonates: 23 boys, 21 girls	- Number of participants (44 women, 23 boys, 21 girls)_x000D_ - Body composition (fat mass percentage) of pregnant women_x000D_ - Brain MR imaging (3D T1-weighted images) of neonates_x000D_ - Mean cortical thickness for 34 regions in each brain hemisphere_x000D_ - Neonate sex and race_x000D_ - Postmenstrual age at MR imaging_x000D_ - Maternal age at pregnancy_x000D_ - Maternal intelligence quotie…
203	Ou, Keshari M Thakali, K. Shankar, A. Andres, T. Badger	2015	Maternal adiposity negatively influences infant brain white matter development	10.1002/oby.21055	Maternal adiposity negatively influences infant brain white matter development.	- White matter development (measured by fractional anisotropy (FA) values), DNA methylation of genes involved in CNS development	- Maternal adiposity is negatively correlated with infant brain white matter development, as indicated by lower white matter integrity in newborns of obese mothers._x000D_ - Maternal obesity is associated with epigenetic alterations in genes involved in nervous system development, as evidenced by differential DNA methylation in umbilical cord tissue._x000D_ - These findings suggest maternal progr…	- Recruited women with uncomplicated singleton pregnancies who were either normal-weight or obese at conception._x000D_ - Studied healthy newborns at age 2 weeks using diffusion tensor imaging (DTI)._x000D_ - Assessed genome-wide DNA methylation of umbilical cord tissue._x000D_ - Used MRI to assess brain white matter development at approximately two weeks of age._x000D_ - Computed fractional anis…	- Observational study_x000D_ - Controlled study with two groups (normal-weight and obese mothers)_x000D_ - Longitudinal design_x000D_ - Single-site study_x000D_ - Non-randomized_x000D_ - Non-double-blind_x000D_ - Non-placebo-controlled_x000D_ - Non-crossover design_x000D_ - Non-retrospective_x000D_ - Non-stratified	- To study potential effects of maternal body composition on central nervous system (CNS) development of newborn infants._x000D_ - To examine the hypothesis that maternal adiposity has unfavorable effects on white matter development in newborn infants._x000D_ - To assess if changes in white matter development are associated with epigenetic alterations in genes involved in nervous system developme…	- White matter development:_x000D_ - Maternally normal-weight group: Higher FA values (P<0.05)_x000D_ - Maternally obese group: Lower FA values (P<0.05)_x000D_ - Correlation: Negative correlation between maternal fat mass percentage and FA values (P<0.05)_x000D_ - DNA methylation:_x000D_ - 2,966 CpG sites significantly associated with maternal adiposity (FDR corrected P<0.05)_x000D_ - Genes invol…	- Two-week-old, full-term, appropriate for gestational age (AGA) infants_x000D_ - Non-smoking mothers_x000D_ - Second parity singleton pregnancies conceived without fertility treatments_x000D_ - Mothers categorized as normal-weight (BMI<25) or obese (BMI ≥30) at conception_x000D_ - Infants from uncomplicated pregnancies	- Maternal BMI_x000D_ - Maternal fat mass percentage_x000D_ - Maternal IQ_x000D_ - Infant birth weight_x000D_ - Infant birth length_x000D_ - Infant head circumference_x000D_ - Postmenstrual age at MRI_x000D_ - Fractional anisotropy (FA)_x000D_ - Genome-wide DNA methylation (β-values and M-values)
204	Page, S. Luo, Xinhui Wang, Ting Chow, Jasmin M. Alves, T. Buchanan, A. Xiang	2019	Children Exposed to Maternal Obesity or Gestational Diabetes Mellitus During Early Fetal Development Have Hypothalamic Alterations That Predict Future Weight Gain	10.2337/dc18-2581	Increased hypothalamic activation in response to glucose in children of obese or GDM mothers predicts future weight gain.	- Hypothalamic response to glucose (cerebral blood flow), Child's BMI 1 year later	- Children exposed to GDM diagnosed at ≤26 weeks' gestation had increased hypothalamic blood flow in response to glucose compared to unexposed children._x000D_ - Greater hypothalamic response to glucose predicted greater increases in child’s BMI 1 year later._x000D_ - Maternal prepregnancy BMI was positively associated with the child’s hypothalamic response to glucose, suggesting a link between m…	- Participants: 91 children aged 7-11 years with and without in utero exposure to GDM._x000D_ - Data collection: Maternal prepregnancy BMI and GDM exposure from electronic medical records._x000D_ - Hypothalamic function assessment: Arterial spin labeling MRI for blood flow response to glucose._x000D_ - Anthropometric measures: Taken at baseline and 1-year follow-up for a subset of children._x000D…	- Observational study with two baseline visits and a 1-year follow-up visit; not randomized, double-blind, controlled, placebo-controlled, or stratified; not a meta-analysis or systematic review; not retrospective; not a crossover or parallel design; not multi-site.	- To test the hypothesis that in utero exposure to maternal obesity and/or GDM is associated with alterations in the hypothalamic response to glucose._x000D_ - To determine the impact of in utero exposure to maternal obesity and GDM on glucose-linked changes in cerebral blood flow in the hypothalamus._x000D_ - To examine whether an alteration in the hypothalamic response to glucose in children wo…	- Hypothalamic blood flow response to glucose:_x000D_ - Unexposed children: baseline_x000D_ - Children exposed to GDM diagnosed at ≤26 weeks' gestation: increased (significant)_x000D_ - Maternal prepregnancy BMI: positively associated with increased response (significant)_x000D_ - Predictive effect on future weight gain:_x000D_ - Greater hypothalamic response to glucose: predicts greater increase…	- Children aged 7-11 years_x000D_ - Mean age approximately 8.4 years_x000D_ - 93% Tanner stage 1 (prepubescent)_x000D_ - 60% female_x000D_ - Includes children with and without in utero exposure to GDM_x000D_ - Various racial and ethnic backgrounds_x000D_ - Socioeconomic status considered (income at birth and maternal education)_x000D_ - Maternal prepregnancy BMI ranged from 19.0 to 50.4 kg/m²	- Height_x000D_ - Weight_x000D_ - BMI_x000D_ - Waist circumference_x000D_ - Hip circumference_x000D_ - Percent body fat_x000D_ - Tanner stage_x000D_ - Regional blood flow (BF) in the hypothalamus_x000D_ - Mean cerebral blood flow (CBF) across the whole brain_x000D_ - Maternal prepregnancy BMI_x000D_ - Gestational weight gain_x000D_ - Plasma glucose (PG) levels
205	Panagos, R. Vishwanathan, Annie Penfield‐Cyr, N. Matthan, N. Shivappa, M. Wirth, J. Hébert, Sarbattama Sen, Sarbattama Sen	2016	Breastmilk from obese mothers has pro-inflammatory properties and decreased neuroprotective factors	10.1038/jp.2015.199	Breastmilk from obese mothers has a pro-inflammatory fatty acid profile and decreased neuroprotective factors compared to lean mothers.	- Breastmilk composition (fatty acid profile and nutrient concentrations)	- Breastmilk from obese mothers had a higher omega-6 to omega-3 fatty acid ratio and lower concentrations of certain fatty acids and lutein compared to lean mothers._x000D_ - Breastmilk saturated and monounsaturated fatty acid concentrations were positively associated with maternal dietary inflammation._x000D_ - There were no differences in infant growth measurements between the two groups.	- Analyzed breastmilk and food records from 21 lean and 21 obese women at 2 months post-partum._x000D_ - Measured infant growth and adiposity at birth and 2 months of age._x000D_ - Assessed breastmilk composition (fatty acid ratios and concentrations)._x000D_ - Used dietary inflammatory index to measure maternal dietary inflammation.	- Observational study, comparative study design, cross-sectional approach, controlled (comparing lean and obese mothers)	- To determine the impact of maternal obesity on breastmilk composition.	- Omega-6 to omega-3 fatty acid ratio: Higher in obese mothers compared to lean mothers (P<0.05)_x000D_ - Concentrations of docosahexaenoic acid, eicosapentaenoic acid, docasapentaenoic acid, and lutein: Lower in obese mothers compared to lean mothers (P<0.05)_x000D_ - Saturated and monounsaturated fatty acid concentrations: Positively associated with maternal dietary inflammation in obese mother…	- Adult women_x000D_ - 21 lean and 21 obese_x000D_ - Delivered full-term infants	- Breastmilk composition (fatty acid ratios and concentrations)_x000D_ - Food records_x000D_ - Infant growth_x000D_ - Infant adiposity_x000D_ - Maternal body mass index_x000D_ - Dietary inflammatory index
206	Park, Alice Jang, S. Bouret	2019	Maternal obesity-induced endoplasmic reticulum stress causes metabolic alterations and abnormal hypothalamic development in the offspring	10.1371/journal.pbio.3000296	Maternal obesity causes ER stress in the offspring, leading to metabolic and hypothalamic development abnormalities.	- Increased body weight_x000D_ - Adiposity_x000D_ - Food intake_x000D_ - Glucose intolerance_x000D_ - Disruption of melanocortin circuits_x000D_ - Neonatal hyperleptinemia_x000D_ - Leptin resistance_x000D_ - Upregulation of ER stress-related genes in the hypothalamus	- Offspring of obese dams displayed increased body weight, adiposity, food intake, and developed glucose intolerance._x000D_ - Maternal obesity disrupted the development of melanocortin circuits associated with neonatal hyperleptinemia and leptin resistance._x000D_ - Neonatal treatment with tauroursodeoxycholic acid improved metabolic and neurodevelopmental deficits and reversed leptin resistance…	- Used a mouse model of maternal obesity_x000D_ - Examined ER stress-related genes in the hypothalamus_x000D_ - Neonatal treatment with tauroursodeoxycholic acid to relieve ER stress	- Experimental study using a mouse model of maternal obesity; intervention study with neonatal treatment; no mention of randomization, blinding, or other specific design characteristics.	- To investigate the importance of early life ER stress in the nutritional programming of metabolic disease using a mouse model of maternal obesity.	- Metabolic and neurodevelopmental deficits: Improved with TUDCA treatment_x000D_ - Leptin resistance: Reversed with TUDCA treatment_x000D_ - Note: Quantitative effects and statistical significance not mentioned in the paper.	- Offspring of obese mothers_x000D_ - Increased body weight_x000D_ - Adiposity_x000D_ - Glucose intolerance	- Body weight_x000D_ - Adiposity_x000D_ - Food intake_x000D_ - Glucose intolerance_x000D_ - ER stress-related genes_x000D_ - Leptin resistance
207	Parsaei, Seyedeh Melika Hashemi, Hossein Sanjari Moghaddam, Bradley S. Peterson	2024	A systematic review of MRI studies on the effects of maternal obesity on offspring brain structure and function	10.1002/jnr.25368	Maternal obesity is associated with structural and functional alterations in the offspring's brain, particularly in the prefrontal and limbic networks.	- structural alterations of the offspring's brain, functional alterations of the offspring's brain	- Maternal obesity is significantly associated with structural or functional changes in the offspring's brain, particularly in the prefrontal cortex and limbic system._x000D_ - Maternal obesity has a profound influence on offspring brain development, especially in areas related to emotion and behavior regulation.	- Conducted a systematic review of MRI studies._x000D_ - Systematic search in PubMed, Web of Science, Scopus, and PsycINFO._x000D_ - Included studies using fMRI, DTI, and anatomical MRI.	- Systematic review	- To understand the effects of maternal obesity on offspring brain structure and function._x000D_ - To assess the associations of maternal obesity with brain measures in offspring through a systematic review of MRI studies._x000D_ - To lay groundwork for future research on how changes in brain structure and function mediate long-term emotional and behavioral outcomes.		- Fetuses in utero_x000D_ - Neonates_x000D_ - Infants_x000D_ - School-aged children_x000D_ - Adults	- Brain structure and function as assessed by MRI_x000D_ - Structural alterations in the prefrontal cortex and limbic system_x000D_ - Functional alterations in the prefrontal cortex and limbic system_x000D_ - Maternal obesity
208	Plucińska, S. Barger	2018	Maternal obesity reprograms offspring's executive brain centers in a sex‐specific manner?	10.1111/jnc.14334	Maternal obesity alters DNA methylation and one-carbon metabolism in the prefrontal cortex of male but not female offspring.	- Epigenetic changes linked to one-carbon metabolism_x000D_ - DNA methylation in the PFC_x000D_ - Weight gain in offspring_x000D_ - Shift in brain one-carbon metabolism (folate and methionine) intermediates	- Maternal obesity leads to epigenetic changes in the prefrontal cortex of offspring, specifically altering DNA methylation in male but not female brains._x000D_ - These changes are associated with shifts in one-carbon metabolism involving folate and methionine._x000D_ - Early-life methyl-donor supplementation can normalize these epigenetic marks in a sex-specific manner.	- Dams were fed a high-fat diet to mimic maternal obesity._x000D_ - Epigenetic changes were analyzed in the prefrontal cortex (PFC) of murine offspring._x000D_ - DNA methylation and one-carbon metabolism intermediates were assessed._x000D_ - Early-life methyl-donor supplementation was used to normalize epigenetic marks.			- Increased weight gain in offspring: Not mentioned (no specific quantitative effect provided)_x000D_ - Changes in DNA methylation in PFC: Not mentioned (no specific quantitative effect provided)_x000D_ - Normalization of epigenetic marks by early-life methyl-donor supplementation: Not mentioned (no specific quantitative effect provided)	- Murine offspring_x000D_ - Maternal obesity (dams fed high-fat diet)_x000D_ - Increased weight gain in offspring_x000D_ - Sex-specific effects (male and female brains affected differently)	- Epigenetic changes linked to one-carbon metabolism in prefrontal cortex (PFC)_x000D_ - DNA methylation in the PFC_x000D_ - Weight gain in offspring_x000D_ - Shift in brain one-carbon metabolism (folate and methionine) intermediates
209	Rafiq, J. Stearns, M. Shanmuganathan, S. Azab, S. Anand, L. Thabane, J. Beyene, N. Williams, K. Morrison, K. Teo, P. Britz‐McKibbin, R. D. de Souza	2023	Integrative multiomics analysis of infant gut microbiome and serum metabolome reveals key molecular biomarkers of early onset childhood obesity	10.1016/j.heliyon.2023.e16651	Metabolic and microbial signatures associated with childhood obesity.	- Cumulative body mass index (BMIAUC), skinfold thickness (SSFAUC)	- The study identified circulating metabolites (e.g., glutamic acid, acetylcarnitine) and bacterial genera (e.g., Pseudobutyrivibrio, Lactobacillus) positively associated with childhood overweight/obesity._x000D_ - Certain metabolites (e.g., GABA, SDMA) and bacterial genera (e.g., Clostridium sensu stricto 1, Akkermansia) were negatively associated with childhood overweight/obesity._x000D_ - The …	- Prospective analysis of 50 South Asian children living in Canada from the START cohort._x000D_ - Serum metabolites measured by multisegment injection-capillary electrophoresis-mass spectrometry._x000D_ - Relative abundance of bacterial 16S rRNA gene amplicon sequence variants evaluated at 1 year._x000D_ - Cumulative body mass index (BMIAUC) and skinfold thickness (SSFAUC) scores calculated from…	- Prospective observational study	- Identify features that discriminate overweight/obese from normal weight infants by integrating gut microbiome and serum metabolome profiles.		- South Asian children living in Canada_x000D_ - Age range: birth to 3 years_x000D_ - Defined as overweight/obese based on BMIAUC and/or SSFAUC >85th percentile	- Serum metabolites_x000D_ - Relative abundance of bacterial 16S rRNA gene amplicon sequence variants_x000D_ - Body mass index (BMI)_x000D_ - Skinfold thickness
210	Ross, M. Desai	2014	Developmental Programming of Appetite/Satiety	10.1159/000360508	Maternal obesity and undernutrition can program appetite/satiety pathways in the offspring, predisposing them to obesity.	- Impaired satiety_x000D_ - Enhanced cellular orexigenic responses_x000D_ - Programmed dysfunction of neuroprogenitor cell proliferation/differentiation_x000D_ - Increased expression of appetite (NPY) versus satiety (POMC) neurons_x000D_ - Development of obesity	- Maternal/fetal under- or overnutrition predisposes offspring to hyperphagia and later obesity by altering fetal metabolic/energy environments._x000D_ - SGA infants show impaired satiety, enhanced orexigenic responses, and biased neurogenesis towards orexigenic neurons, leading to excess appetite and obesity._x000D_ - Despite developmental programming, there is potential for neuronal remodeling,…					- Infants small for gestational age (SGA)_x000D_ - Infants born to obese mothers who consume a high-fat diet_x000D_ - At increased risk of adult obesity	- Impaired satiety and anorexigenic cell signaling_x000D_ - Enhanced cellular orexigenic responses_x000D_ - Programmed dysfunction of neuroprogenitor cell proliferation/differentiation_x000D_ - Increased expression of appetite (NPY) versus satiety (POMC) neurons_x000D_ - Increased levels of the nutrient sensor SIRT1 in SGA newborns_x000D_ - Reduced levels of pAMPK in maternal high-fat-exposed new…
211	Salzwedel, Wei Gao, A. Andres, T. Badger, C. Glasier, R. Ramakrishnaiah, A. Rowell, X. Ou	2019	Maternal Adiposity Influences Neonatal Brain Functional Connectivity	10.3389/fnhum.2018.00514	Maternal obesity is associated with altered neonatal brain functional connectivity in sensory, reward, cognitive control, and motor domains.	- Functional connectivity differences in sensory cue processing_x000D_ - Functional connectivity differences in reward processing_x000D_ - Functional connectivity differences in cognitive control_x000D_ - Functional connectivity differences in motor control_x000D_ - Nodal degree centrality differences_x000D_ - Nodal efficiency differences	- The study found significant neonatal functional connectivity alterations in all four domains implicated in adult obesity: sensory cue processing, reward processing, cognitive control, and motor control._x000D_ - Nineteen functional connectivity alterations were detected across these domains, indicating widespread effects of maternal adiposity on neonatal brain development._x000D_ - The findings…	- Resting-state fMRI scans were used to examine neonatal brain functional connectivity._x000D_ - Maternal adiposity was measured using BMI and BFM percentages._x000D_ - Brain images were segmented into 223 units using a neonate-specific functional atlas._x000D_ - Functional connectivity measures were generated using a neonatal derived atlas._x000D_ - Data preprocessing included motion correction,…	- Prospective observational study with controlled comparison between normal and high BMI groups; non-randomized, non-blinded, non-placebo-controlled.	- Detect potential neonatal functional connectivity alterations associated with maternal adiposity._x000D_ - Systematically examine whole-brain functional connectivity patterns to understand the impact of maternal adiposity on the offspring's brain._x000D_ - Identify significant functional connectivity alterations in four domains: sensory cue processing, reward processing, cognitive control, and …	- Functional connectivity alterations:_x000D_ - Sensory cue processing: 4 connections showed hyperconnectivity in the high BMI group._x000D_ - Reward processing: 2 functional alterations were observed in neonatal offspring of mothers with high BMI._x000D_ - Cognitive control: 7 connectivity alterations were associated with cognitive control of reward._x000D_ - Motor control: 1 connection showed h…	- Pregnant women aged ≥21 years_x000D_ - Mothers with normal BMI (18.5-24.9) or high BMI (>25)_x000D_ - Singleton pregnancies without assisted fertility treatments_x000D_ - Mothers without preexisting medical conditions or smoking/alcohol consumption_x000D_ - Full-term neonates appropriate for gestational age without medical conditions_x000D_ - No significant differences in gender, race, birth we…	Maternal body-mass-index (BMI), maternal body-fat-mass (BFM) percentage, neonatal functional connectivity (via resting-state fMRI), gender, race, birth weight, birth length, weight at MRI, length at MRI, age at MRI, head circumference at MRI, gestational age, maternal IQ, gestational weight gain, 3D T1 weighted MRI data, RS-fMRI data.
212	Samara, Tatianna Murphy, Jeremy F. Strain, J. Rutlin, P. Sun, O. Neyman, Nitya Sreevalsan, J. Shimony, B. Ances, Sheng-Kwei Song, T. Hershey, S. Eisenstein	2020	Neuroinflammation and White Matter Alterations in Obesity Assessed by Diffusion Basis Spectrum Imaging	10.3389/fnhum.2019.00464	Neuroinflammation and White matter alterations in obesity	- DBSI-RF (neuroinflammation-related cellularity), DBSI-HF (edema), DBSI-FF (axonal density), Hippocampal volume, Amygdalar volume	- Obese individuals had significantly greater DBSI-derived restricted fraction (DBSI-RF) and lower DBSI-derived fiber fraction (DBSI-FF) in several white matter tracts and specific brain regions like the hippocampus and amygdala compared to non-obese individuals._x000D_ - These changes were associated with cognitive performance in one of the cohorts, suggesting a link between neuroinflammation, a…	- Diffusion Basis Spectrum Imaging (DBSI) was used to evaluate neuroinflammation and axonal integrity._x000D_ - Tract-based Spatial Statistics (TBSS) was applied for whole-brain white matter analyses._x000D_ - In-house software scripted in MATLAB was used for DBSI calculations._x000D_ - Post-processing and voxel-wise analyses were conducted using TBSS and FSL Randomize tool._x000D_ - MRI scans we…	- Observational study_x000D_ - Comparative study design_x000D_ - Non-randomized selection process_x000D_ - Single-site study_x000D_ - Not randomized_x000D_ - Not double-blind_x000D_ - Not placebo-controlled_x000D_ - Not a meta-analysis or systematic review_x000D_ - Not a crossover design_x000D_ - Not stratified	- Evaluate neuroinflammation and axonal integrity in humans with obesity using DBSI._x000D_ - Assess the presence of neuroinflammation and its impact on white matter microstructural integrity in obesity._x000D_ - Hypothesize specific changes in DBSI metrics related to neuroinflammation and axonal density in obese individuals compared to non-obese individuals.	- DBSI-RF (indicator of neuroinflammation-related cellularity):_x000D_ - Obese: Significantly greater than non-obese (p < 0.05)_x000D_ - Cohort 1: 19.7% increase (p = 0.045)_x000D_ - Cohort 2: 12.2% increase (p = 0.008)_x000D_ - DBSI-FF (indicator of apparent axonal density):_x000D_ - Obese: Significantly lower than non-obese (p < 0.05)_x000D_ - Cohort 1: No significant difference_x000D_ - Cohort…	- Healthy obese and non-obese adults_x000D_ - Cohort 1: 25 obese (BMI = 33.4-51 kg/m²), 21 non-obese (BMI = 18.6-25.9 kg/m²)_x000D_ - Cohort 2: 18 obese (BMI = 30-43 kg/m²), 41 non-obese (BMI = 18.5-25 kg/m²)_x000D_ - Obese participants in Cohort 1 were older than non-obese participants_x000D_ - Cohort 1: Larger proportion of African Americans in the obese group_x000D_ - Cohort 2: Higher proporti…	- DBSI-derived metrics (isotropic and anisotropic diffusion measures)_x000D_ - TBSS-derived metrics_x000D_ - Hippocampal and amygdalar volumes_x000D_ - Demographic data (age, sex, race)_x000D_ - Motion parameters (volume-by-volume translation and rotation)_x000D_ - Cognitive performance measures
213	Sanchez, C. Barry, A. Sabhlok, K. Russell, Alesha D Majors, S. Kollins, B. Fuemmeler	2018	Maternal pre‐pregnancy obesity and child neurodevelopmental outcomes: a meta‐analysis	10.1111/obr.12643	Children of obese mothers have increased risk of compromised neurodevelopmental outcomes compared to children of normal weight mothers.	- Attention Deficit Hyperactivity Disorder (ADHD)_x000D_ - Autism Spectrum Disorder (ASD)_x000D_ - Developmental delay_x000D_ - Emotional/behavioral problems	- Children born to mothers who were overweight or obese before pregnancy had a higher risk of neurodevelopmental problems compared to those born to normal-weight mothers._x000D_ - Specific risks included increased odds of ADHD, ASD, developmental delay, and emotional/behavioral problems._x000D_ - The risk for any adverse neurodevelopmental outcome was 17% higher for children of overweight mothers…	- Conducted a systematic review and meta-analysis._x000D_ - Searched PubMed and PsycINFO databases for studies published before April 2017._x000D_ - Included observational, prospective, retrospective, and case-control studies._x000D_ - Used a standardized data collection form to extract study characteristics._x000D_ - Employed a random effects model to account for heterogeneity._x000D_ - Performe…	- systematic review, meta-analysis, observational study, prospective study, retrospective study, case-control study, cohort study, sibling design	- Examine the association between maternal pre-pregnancy overweight/obesity and child neurodevelopmental outcomes._x000D_ - Synthesize and conduct meta-analyses of existing literature on this topic._x000D_ - Evaluate the association between pre-pregnancy weight status and neurodevelopmental outcomes in children.	- ADHD:_x000D_ - Normal weight: baseline_x000D_ - Overweight: OR = 1.30 (95% CI, 1.10 -1.54; P = 0.01)_x000D_ - Obese: OR = 1.62 (95% CI, 1.23 -2.14; P = 0.006)_x000D_ - ASD:_x000D_ - Normal weight: baseline_x000D_ - Overweight: OR = 1.10 (95% CI, 1.01 -1.21; P = 0.026)_x000D_ - Obese: OR = 1.36 (95% CI, 1.08 -1.70; P = 0.015)_x000D_ - Developmental Delay:_x000D_ - Normal weight: baseline_x000D_ …	- Children aged 2 to 8 with neurodevelopmental disabilities_x000D_ - Geographic regions: United States, Netherlands, United Kingdom, Denmark, Finland, Sweden, Australia, Norway_x000D_ - Sample sizes: 62 to 333,057 offspring	- Maternal pre-pregnancy weight status (overweight/obese vs. normal weight)_x000D_ - Child neurodevelopmental outcomes:_x000D_ - Attention Deficit Hyperactivity Disorder (ADHD)_x000D_ - Autism Spectrum Disorder (ASD)_x000D_ - Cognitive/Intellectual Delay_x000D_ - Emotional/Behavioral Problems_x000D_ - Demographic characteristics of cohorts_x000D_ - Study design and quality indicators_x000D_ - Eff…
214	Sanders, D. W. Kim, K. Glendining, C. Jasoni	2014	Maternal obesity and IL-6 lead to aberrant developmental gene expression and deregulated neurite growth in the fetal arcuate nucleus.	10.1210/en.2013-1968	Maternal obesity and elevated IL-6 lead to aberrant developmental gene expression and impaired neurite growth in the fetal arcuate nucleus.	- Reduced neuropeptide Y (NPY) innervation of the paraventricular nucleus (PVN)_x000D_ - Altered expression of Dcc and Unc5d, receptors for Netrin-1_x000D_ - ARC neurite outgrowth_x000D_ - Developmental gene expression	- Maternal obesity leads to reduced neuropeptide Y (NPY) innervation in the paraventricular nucleus (PVN) of offspring._x000D_ - The expression of Netrin-1 and its receptors is altered in obese pregnancies, disrupting normal neural connectivity._x000D_ - Elevated IL-6 levels are associated with reduced neurite outgrowth and altered gene expression, suggesting a causative role in developmental cha…	- Observed offspring from obese mothers for changes in NPY innervation._x000D_ - Examined expression of Netrin-1 and its receptors in ARC and PVN at GD17.5._x000D_ - Measured IL-6 levels in fetal and maternal circulation._x000D_ - Conducted in vitro treatment of ARC tissue with IL-6 to assess effects on neurite outgrowth and gene expression.	- Controlled study with in vitro experiments; comparative study design	- To investigate the presence and role of IL-6 in the fetal circulation._x000D_ - To determine if IL-6 plays a role in developmental changes in the offspring of obese mothers._x000D_ - To understand how maternal obesity affects fetal neural connectivity and the role of IL-6 in these changes.	- Reduced NPY innervation of the PVN: significant reduction in offspring from obese mothers compared to normal-weight controls._x000D_ - Altered expression of Netrin-1 receptors (Dcc and Unc5d): significant alteration in obese pregnancies._x000D_ - Reduced ARC neurite outgrowth: significant reduction with IL-6 treatment in vitro._x000D_ - Altered developmental gene expression: significant alterat…	- Pregnant mice: obese mothers vs. normal-weight mothers_x000D_ - Offspring: from obese mothers vs. normal-weight mothers	- Neuropeptide Y (NPY) innervation of the paraventricular nucleus (PVN)_x000D_ - Expression of Netrin-1 in the arcuate nucleus (ARC) and PVN_x000D_ - Expression of Dcc and Unc5d receptors for Netrin-1 in the ARC_x000D_ - IL-6 levels in fetal and maternal circulation_x000D_ - Neurite outgrowth in the ARC after IL-6 treatment
215	Sanguinetti, M. Guzzardi, M. Tripodi, D. Panetta, M. Selma-Royo, Alessandro Zega, Mauro Telleschi, M. Collado, P. Iozzo	2019	Microbiota signatures relating to reduced memory and exploratory behaviour in the offspring of overweight mothers in a murine model	10.1038/s41598-019-48090-8	Maternal high-fat diet leads to gut dysbiosis in offspring, which correlates with reduced memory and exploratory behavior.	- Cognitive function (memory and exploratory behavior)_x000D_ - Cerebral glucose metabolism and insulin sensitivity_x000D_ - Brain density_x000D_ - Microbiota profile (colon, caecum)	- The study found a strong link between gut dysbiosis and cognitive/behavioral impairments in offspring of mothers fed a high-fat diet (HFD), indicating that maternal diet influences gut microbiota and subsequently affects cognitive development._x000D_ - Specific bacterial signatures present from early life correlate with cognitive and behavioral dysfunction in adulthood, suggesting a potential t…	- Murine model: Female mice divided into normal diet (NDm) and high-fat diet (HFDm) groups._x000D_ - Cognitive function assessment: Y-maze test for memory and exploratory behavior._x000D_ - Cerebral glucose metabolism and insulin sensitivity: Positron Emission Tomography (PET)._x000D_ - Brain density measurement: Computed Tomography (CT)._x000D_ - Gut microbiota analysis: 16S ribosomal RNA sequen…	- Randomized controlled study with longitudinal design, conducted in a single location with standardized conditions. The study involved two groups: normal diet-fed mothers (NDm) and high-fat diet-fed mothers (HFDm).	- Explore the effects of maternal high-fat feeding on the relationship between gut microbiota and cognitive development in offspring._x000D_ - Examine the effects of maternal high-fat diet on memory and exploratory behavior, cerebral metabolism, gut microbiota, and their relationship at weaning and adult age._x000D_ - Investigate how gut microbiota might explain dysregulation in eating behavior a…	- Glycemia at weaning: HFDm > NDm (significant)_x000D_ - Food intake: HFDm > NDm (significant)_x000D_ - Body weight: HFDm > NDm (significant)_x000D_ - Memory and exploratory behavior at weaning: No difference_x000D_ - Memory and exploratory behavior in adulthood: HFDm < NDm (significant)_x000D_ - Cerebral density: HFDm < NDm (significant)_x000D_ - Brain glucose uptake response to insulin: HFDm bl…	- Murine offspring_x000D_ - Divided into two groups based on maternal diet: normal diet (NDm) and high-fat diet (HFDm)_x000D_ - Studied at two ages: 1 month (weaning) and 6 months (adulthood)	- Cognitive function (Y-maze test)_x000D_ - Daily food intake_x000D_ - Body weight_x000D_ - Biochemical markers (leptin, insulin, MCP-1, IL-6, TNF-α, resistin, PAI-1)_x000D_ - Cerebral glucose metabolism (PET)_x000D_ - Brain density (CT)_x000D_ - Gut microbiota profiles (16S rDNA sequencing)_x000D_ - Cerebral volumes (CT)
216	Sarker, D. Peleg-Raibstein	2018	Maternal Overnutrition Induces Long-Term Cognitive Deficits across Several Generations	10.3390/nu11010007	Maternal high-fat diet leads to cognitive deficits and neurochemical dysfunctions in offspring across multiple generations.	- Cognitive impairments (learning and memory processes)_x000D_ - Spatial working memory_x000D_ - Prepulse inhibition_x000D_ - Active avoidance learning_x000D_ - Locomotor activity_x000D_ - Response to MK-801_x000D_ - Neurochemical assessments (amino acid levels in mPFC and hippocampus)	- Maternal high-fat diet (MHFD) exposure leads to cognitive impairments across three generations, affecting learning and memory processes._x000D_ - Cognitive disabilities and altered responses to a noncompetitive NMDA receptor antagonist were observed in adult MHFD offspring in a sex-specific manner._x000D_ - Significant sex-specific effects were noted in prepulse inhibition and learning/memory t…	- Mouse model: C57BL/6 mice exposed to HFD or normal chow diet for nine weeks._x000D_ - Behavioral assessments: Locomotor activity, spatial working memory (Y-maze), active avoidance learning, sensory-motor gating (prepulse inhibition)._x000D_ - Neurochemical assessments: Amino acid levels in mPFC and hippocampus._x000D_ - Statistical analysis: StatView software.	- Controlled study_x000D_ - Non-randomized_x000D_ - Non-double-blind_x000D_ - Non-placebo-controlled_x000D_ - Non-retrospective_x000D_ - Non-observational_x000D_ - Non-meta-analysis_x000D_ - Non-systematic review_x000D_ - Non-multi-site_x000D_ - Non-stratified_x000D_ - Non-crossover design_x000D_ - Non-parallel design	- Test the hypothesis that MHFD induces long-term cognitive impairments and neurochemical dysfunctions in the second and third generations._x000D_ - Further test the impact of maternal overnutrition on learning and memory performance in subsequent generations._x000D_ - Assess extinction learning of active avoidance conditioning._x000D_ - Evaluate locomotor activity in response to a non-competitiv…	- Spontaneous locomotor activity: No significant difference between MHFD and control offspring._x000D_ - Spatial working memory: No significant difference in most delays; female MHFD offspring spent less time in the novel arm at the 24-hour delay (p < 0.05)._x000D_ - Prepulse inhibition (PPI): Female MHFD offspring showed enhanced PPI (p < 0.004); male MHFD offspring showed disrupted PPI (p < 0.0…	- C57BL/6 mice_x000D_ - Adult mice (10 weeks old at the start of the study)_x000D_ - Exposed to high-fat diet (HFD) or normal laboratory chow diet_x000D_ - Investigated through paternal lineage_x000D_ - Adult offspring at postnatal day 70 (PND 70)_x000D_ - Includes both male and female offspring	- Spontaneous locomotor activity_x000D_ - Spatial working memory_x000D_ - Active avoidance learning_x000D_ - Prepulse inhibition_x000D_ - Sensitivity to MK-801_x000D_ - Levels of amino acids (GABA, glutamate, aspartate, glycine, taurine)
217	Saros, A. Lind, Sirkku Setänen, K. Tertti, E. Koivuniemi, Annarilla Ahtola, L. Haataja, N. Shivappa, J. Hébert, T. Vahlberg, K. Laitinen	2023	Maternal obesity, gestational diabetes mellitus, and diet in association with neurodevelopment of 2-year-old children	10.1038/s41390-022-02455-4	Maternal obesity and gestational diabetes are associated with weaker neurodevelopmental skills in 2-year-old children, while good diet quality and higher fish consumption during pregnancy may benefit child language development.	- Bayley Scales of Infant and Toddler Development–Third Edition (Bayley-III) scores; Hammersmith Infant Neurological Examination (HINE) scores	- Gestational diabetes mellitus (GDM) is associated with weaker expressive language skills in children._x000D_ - Higher maternal adiposity is linked to weaker cognitive, language, and motor skills in children._x000D_ - Good dietary quality and higher fish consumption during pregnancy are beneficial for children's language development.	- Neurodevelopment assessment: Bayley Scales of Infant and Toddler Development–Third Edition, Hammersmith Infant Neurological Examination_x000D_ - Maternal adiposity measurement: Air displacement plethysmography_x000D_ - GDM diagnosis: Oral glucose tolerance test_x000D_ - Dietary assessment: Diet quality and fish consumption questionnaires, three-day food diaries for DII scores_x000D_ - Statistic…	- Longitudinal, mother-child study; Double-blind, placebo-controlled randomized trial; Secondary outcome analysis	- Investigate the effects of maternal gestational diabetes mellitus (GDM) on the neurodevelopment of 2-year-old children._x000D_ - Investigate the effects of maternal obesity (including body fat percentage) on the neurodevelopment of 2-year-old children._x000D_ - Investigate the effects of maternal diet during pregnancy (including dietary quality, fish consumption, individual nutrients, and dieta…	- The study involved interventions of fish oil and/or probiotics._x000D_ - The primary focus was on reducing the risk of GDM and allergies, with neurodevelopment as a secondary outcome._x000D_ - The study was not powered to detect statistically significant changes in neurodevelopment._x000D_ - No specific quantitative effects of the interventions on neurodevelopmental outcomes are provided.	- Pregnant women with overweight or obesity_x000D_ - Majority have a college or university education_x000D_ - GDM diagnosed in nearly every third woman_x000D_ - Most children born full term_x000D_ - Majority of children born with normal birth weight_x000D_ - Primarily Finnish population	- Maternal adiposity (measured by air displacement plethysmography)_x000D_ - Gestational diabetes mellitus (GDM) (diagnosed with an oral glucose tolerance test)_x000D_ - Dietary quality (assessed using the Index of Diet Quality (IDQ) questionnaire)_x000D_ - Dietary inflammatory index (DII) (computed from three-day food diaries)_x000D_ - Neurodevelopment of children (assessed using Bayley Scales o…
218	Schmidt, D. Liang, S. Busgang, P. Curtin, C. Giulivi	2021	Maternal Plasma Metabolic Profile Demarcates a Role for Neuroinflammation in Non-Typical Development of Children	10.3390/metabo11080545	Maternal plasma metabolites related to neuroinflammation are associated with non-typical development in children.	- Clinical classification of ASD, Non-TD, and TD based on ADOS and MSEL scores	- A metabolite mixture from maternal plasma related to the prostaglandin pathway decreased the odds of non-typical development (Non-TD) compared to typical development (TD)._x000D_ - Anti-inflammatory elements were linked to a lower risk of Non-TD, indicating that neuroinflammation is detrimental to brain function._x000D_ - Specific fatty acids like myristic, palmitic, stearic, and palmitoleic ac…	- Maternal and cord plasma metabolomics were used to assess biological pathways related to ASD and Non-TD._x000D_ - Metabolome-wide associations were assessed in maternal and umbilical cord plasma._x000D_ - Dimensionality reduction techniques: PCA and WQSRS._x000D_ - Metabolomic assays: LC/HRMS on plasma samples from mothers and cord blood._x000D_ - Analysis in triplicate using HILIC and C18 hydr…	- Observational study, stratified design, longitudinal study	- To elucidate biological pathways associated with increased diagnosis risk for autism spectrum disorders (ASD) using maternal and cord plasma metabolomics._x000D_ - To provide a complete view of the status of intermediary metabolism and uncover perturbations in metabolic pathways associated with ASD or Non-TD._x000D_ - To discover causal mechanisms underlying ASD risk.	- Decreased odds of Non-TD compared to TD: Odds Ratio (OR) = 0.31, 95% Confidence Interval (CI) = 0.10-0.93_x000D_ - Specific metabolites decreasing Non-TD risk:_x000D_ - DHA: OR = 0.28 (95% CI = 0.14-0.50)_x000D_ - Palmitic acid: OR = 0.38 (95% CI = 0.20-0.65)_x000D_ - Palmitoleic acid: OR = 0.46 (95% CI = 0.27-0.73)_x000D_ - Gamma-linolenic acid: OR = 0.46 (95% CI = 0.27-0.74)_x000D_ - Myristic…	- Pregnant women and their children_x000D_ - Children classified as typically developing (TD), non-typically developing (Non-TD), or diagnosed with autism spectrum disorder (ASD)_x000D_ - Higher likelihood of ASD in male children_x000D_ - Mothers of Non-TD and ASD children had higher pre-pregnancy BMI_x000D_ - Part of the MARBLES cohort, indicating high familial risk for ASD_x000D_ - Conducted in…	- Metabolites in maternal and cord plasma_x000D_ - ASD and Non-TD diagnoses using ADOS and MSEL_x000D_ - Child's sex_x000D_ - Child's race_x000D_ - Gestational age_x000D_ - Maternal body mass index (BMI) before pregnancy_x000D_ - Child's ethnicity_x000D_ - Year of birth_x000D_ - Mother's age at time of birth_x000D_ - Maternal vitamin use at 1 month of pregnancy
219	Shapiro, B. Moore, Brianne Sutton, G. Wilkening, N. Stence, D. Dabelea, J. Tregellas	2020	In Utero Exposure to Maternal Overweight or Obesity is Associated with Altered Offspring Brain Function in Middle Childhood	10.1002/oby.22908	In utero exposure to maternal overweight or obesity is associated with altered brain function in middle childhood.	- brain function	- The study found an association between in utero exposure to maternal overweight or obesity and altered brain function in offspring._x000D_ - The study compared brain function in children exposed to maternal overweight or obesity with those born to mothers with a healthy BMI.	- The study investigated brain function in 4- to 6-year-old children exposed to maternal overweight or obesity compared to those born to mothers with a healthy BMI, but specific methods are not detailed in the abstract.	- Observational study	- To investigate brain function among 4- to 6-year-old children exposed to maternal overweight or obesity during gestation compared with that of children born to mothers with healthy BMI in pregnancy.		- 4- to 6-year-old children_x000D_ - Exposed to maternal overweight or obesity during gestation_x000D_ - Born to mothers with healthy BMI in pregnancy	- Brain function_x000D_ - Maternal BMI during pregnancy
220	Skowronski, R. Leibel, C. Leduc	2023	Neurodevelopmental Programming of Adiposity: Contributions to Obesity Risk	10.1210/endrev/bnad031	The paper discusses how maternal factors like nutrition and metabolic status during pregnancy can program offspring adiposity and obesity risk through effects on the development of feeding circuits in the central nervous system.	- long-term adiposity, development of feeding circuits within the CNS, offspring body weight regulation	- The perinatal environment, influenced by maternal nutritional status, contributes to the programming of offspring adiposity._x000D_ - Maternal hyperglycemia leads to increased glucose transfer to the fetus, causing fetal hyperinsulinemia and increased adiposity._x000D_ - Nutritional and metabolic signals during perinatal development have lifelong and possibly multigenerational impacts on offspr…	- The study is a review that analyzes published evidence regarding maternal factors influencing adiposity development. It includes a review of mechanistic studies in animal models. Specific methods such as inclusion criteria or databases searched are not mentioned.	- Systematic review	- Analyze the published evidence regarding maternal factors that influence the developmental programming of long-term adiposity._x000D_ - Describe the physiological outcomes of perinatal underfeeding and overfeeding._x000D_ - Explore potential mechanisms that mediate the impact of these exposures on CNS feeding circuits._x000D_ - Discuss the influences of metabolic hormones and epigenetic changes.		- Mothers and their offspring_x000D_ - Focus on health status related to obesity and metabolic conditions
221	Stachowiak, S. Oommen, V. Vasu, M. Srinivasan, M. Stachowiak, K. Gohil, M. Patel	2013	Maternal obesity affects gene expression and cellular development in fetal brains	10.1179/1476830512Y.0000000035	Maternal obesity during pregnancy alters gene expression and cellular development in fetal brains.	- global gene expression pattern, cellular development (specifically diminished proliferation and neuronal maturation)	- Gene expression profiling identified changes in gene clusters that could contribute to the transfer of maternal obesity-related phenotypes to offspring._x000D_ - Immunohistochemical analysis showed diminished proliferation and neuronal maturation of stem-like cells in specific brain regions._x000D_ - Maternal obesity during pregnancy could alter fetal brain development, potentially leading to f…	- GeneChip analysis for global gene expression studies_x000D_ - Immunohistochemical analysis for investigation of cellular development	- Experimental study using animal models (female rat neonates) to investigate the effects of maternal obesity on fetal brain development.	- Identify changes in global gene expression pattern in term HC fetal brains_x000D_ - Identify changes in cellular development in term HC fetal brains	- Gene expression changes: Changes in several clusters of genes that could contribute to the transfer of the maternal phenotype (chronic hyperinsulinemia and adult-onset obesity) to the HC offspring._x000D_ - Cellular development changes: Diminished proliferation and neuronal maturation of stem-like cells lining the third ventricle, hypothalamic region, and the cerebral cortex in HC fetal brains.…	- Female rat neonates_x000D_ - Developed chronic hyperinsulinemia and adult-onset obesity_x000D_ - Fetuses in an intrauterine environment with maternal obesity	- Gene expression levels_x000D_ - Cellular development (proliferation and neuronal maturation)_x000D_ - Serum insulin levels_x000D_ - Serum leptin levels
222	Sullivan, Kellie M. Riper, Rachel Lockard, Jeanette C. Valleau	2015	Maternal high-fat diet programming of the neuroendocrine system and behavior	10.1016/j.yhbeh.2015.04.008	Maternal obesity and high-fat diet can disrupt fetal neuroendocrine development and increase risk of behavioral disorders in offspring.	- Development of behavioral disorders (ADHD, ASD, schizophrenia)_x000D_ - Changes in brain development (increased inflammation, alterations in serotonergic, dopaminergic systems, and HPA axis)	- Maternal obesity and high-fat diet during gestation have profound effects on offspring development, increasing the risk of neurodevelopmental and mental health disorders._x000D_ - Maternal obesity increases the risk of offspring developing behavioral disorders such as ADHD, ASD, and schizophrenia._x000D_ - A high-fat maternal diet disrupts behavioral programming in offspring, leading to social …	- The study likely used a combination of epidemiological data analysis and animal model experimentation to investigate the effects of maternal high-fat diet on offspring development and behavior.				- Mothers with obesity and metabolic conditions_x000D_ - Offspring at risk of neurodevelopmental and mental health disorders	- Maternal obesity_x000D_ - Metabolic state_x000D_ - Diet during gestation_x000D_ - Maternal leptin_x000D_ - Insulin_x000D_ - Glucose_x000D_ - Triglycerides_x000D_ - Inflammatory cytokines_x000D_ - Social impairments_x000D_ - Anxiety_x000D_ - Depressive behaviors_x000D_ - Cognitive development_x000D_ - Hyperactivity
223	Tanda, P. Salsberry, Patricia B. Reagan, Muriel Z Fang	2013	The Impact of Prepregnancy Obesity on Children’s Cognitive Test Scores	10.1007/s10995-012-0964-4	Children of obese mothers have lower cognitive test scores in reading and math compared to children of non-obese mothers.	- Peabody Individual Achievement Test reading recognition score, Peabody Individual Achievement Test mathematics score	- Children of obese women had lower cognitive test scores in reading and mathematics compared to children of non-obese women._x000D_ - There was a significant association between maternal prepregnancy obesity and child cognitive test scores that could not be explained by other factors._x000D_ - Children in disadvantaged postnatal environments may be most affected by the effects of maternal prepre…	- Descriptive observational design_x000D_ - Study subjects: 3,412 US children aged 60-83 months from the National Longitudinal Survey of Youth 1979 Mother and Child Survey_x000D_ - Cognitive test scores measured using the Peabody Individual Achievement Test_x000D_ - Ordinary least square regression used to examine associations, controlling for intrauterine, family background, maternal, and child …	- Descriptive observational study	- To examine the association between maternal prepregnancy obesity and cognitive test scores of children at early primary school age.	- PIAT reading recognition score: Children of obese women had 3 points (0.23 SD units) lower score (p = 0.007)_x000D_ - PIAT mathematics score: Children of obese women had 2 points (0.16 SD units) lower score (p < 0.0001)	- US children aged 60-83 months_x000D_ - Children of obese women_x000D_ - May live in disadvantaged postnatal environments	- Cognitive test scores using the Peabody Individual Achievement Test (PIAT) for reading recognition and mathematics_x000D_ - Stimulating home environment_x000D_ - Household income_x000D_ - Maternal education_x000D_ - Maternal cognitive skills
224	Torres-Espínola, S. Berglund, L. García-Valdés, M. T. Segura, Antonio Jerez, Daniel Campos, R. Moreno-Torres, R. Rueda, A. Catena, M. Pérez-García, C. Campoy	2015	Maternal Obesity, Overweight and Gestational Diabetes Affect the Offspring Neurodevelopment at 6 and 18 Months of Age – A Follow Up from the PREOBE Cohort	10.1371/journal.pone.0133010	Maternal obesity is associated with temporary accelerated development of cognition and language in infants, followed by deceleration by 18 months.	- Cognitive skills_x000D_ - Receptive language_x000D_ - Expressive language_x000D_ - Fine motor development_x000D_ - Gross motor development	- Infants of obese mothers showed accelerated cognitive and language development at 6 months, but this was followed by a rapid decline by 18 months._x000D_ - The offspring of mothers with metabolic pathologies (overweight, obesity, gestational diabetes) had different neurodevelopmental profiles compared to those of normal weight mothers._x000D_ - By 18 months, there was a trend towards lower gros…	- Prospective case-control study with 331 mother-child pairs._x000D_ - Participants grouped by pre-gestational BMI and gestational diabetes status._x000D_ - Neurodevelopment assessed using Bayley III scales at 6 and 18 months._x000D_ - Statistical analyses included ANOVA, non-parametric tests, Chi-Square tests, and logistic regression models._x000D_ - SPSS software used for data analysis.	- Prospective case-control study_x000D_ - Cohort study_x000D_ - Observational study_x000D_ - Controlled (comparative groups)_x000D_ - Prospective follow-up at 6 and 18 months_x000D_ - Not randomized_x000D_ - Not double-blind_x000D_ - Not multi-site_x000D_ - Not retrospective_x000D_ - Not a meta-analysis or systematic review	- Investigate the influence of maternal metabolic pathologies on the neurodevelopment of offspring at 6 and 18 months of life._x000D_ - Study peri-and postnatal influence of maternal overweight, obesity, and gestational diabetes.	- Cognition at 6 months:_x000D_ - Normal weight: Not mentioned_x000D_ - Overweight: Not mentioned_x000D_ - Obese: Higher scores compared to normal weight_x000D_ - Gestational Diabetes: Not mentioned_x000D_ - Composite Language at 6 months:_x000D_ - Normal weight: Not mentioned_x000D_ - Overweight: Similar trend to obese_x000D_ - Obese: Higher scores compared to normal weight; Adjusted OR = 3.3 (9…	- Pregnant women aged 18-45 years_x000D_ - Categorized into four groups: normal weight, overweight, obese, and gestational diabetes_x000D_ - Excluded participants with health conditions other than obesity, overweight, or gestational diabetes_x000D_ - Recruited from Granada, Spain_x000D_ - Recorded baseline characteristics include age, pre-gestational weight, height, BMI, educational level, parity…	- Cognitive skills_x000D_ - Receptive language_x000D_ - Expressive language_x000D_ - Fine motor development_x000D_ - Gross motor development_x000D_ - Social emotional behavior_x000D_ - Age_x000D_ - Pre-gestational weight_x000D_ - Height_x000D_ - BMI_x000D_ - Educational level_x000D_ - Parity_x000D_ - Smoking habits_x000D_ - Alcohol consumption during pregnancy_x000D_ - Sex_x000D_ - Birth weight_x…
225	Urbonaite, Agne Knyzeliene, Fanny Sophia Bunn, Adomas Smalskys, Urte Neniskyte	2022	The impact of maternal high-fat diet on offspring neurodevelopment	10.3389/fnins.2022.909762	Maternal high-fat diet can affect offspring neurodevelopment through inflammatory activation, gut dysbiosis, and epigenetic changes.	- Neurodevelopmental changes from embryonic stage to adulthood; Behavioral phenotypes: cognition, sociability, anxiety, locomotive activity, sensorimotor gating	- A maternal high-fat diet affects offspring neurodevelopment by causing inflammatory activation and gut microbial dysbiosis, leading to behavioral deficits similar to those seen in neurodevelopmental disorders._x000D_ - The diet impacts both prenatal and postnatal neurodevelopment, with effects observed from embryonic stages to adulthood._x000D_ - Behavioral deficits in animal models mirror thos…	- Review of existing research on rodent models and human studies._x000D_ - Use of animal models to explore effects of maternal high-fat diets on offspring neurodevelopment._x000D_ - Dams fed high-fat diet for 3 to 8 weeks before and during pregnancy, and sometimes during lactation._x000D_ - Evaluation of offspring neurodevelopment from embryonic stage to adulthood._x000D_ - Functional and morphol…	- Systematic review	- To review recent findings from rodent models and human studies on the impact of maternal high-fat diet on offspring neurodevelopment._x000D_ - To describe rodent models for maternal high-fat diet._x000D_ - To compare evidence from rodent models with human data to suggest potential pathways through which maternal high-fat diet impairs offspring neurodevelopment._x000D_ - To discuss links between…	- Switching maternal diet from high-fat to normal during lactation:_x000D_ - Restores sociability in offspring_x000D_ - Reduces anxiety-like behavior in juvenile females_x000D_ - Probiotic treatment with L. reuteri:_x000D_ - Restores social deficits in offspring_x000D_ - Reducing chronic inflammation:_x000D_ - May restore a beneficial environment in utero_x000D_ - Helps rescue neurodevelopmental …	- Women of reproductive age with obesity and metabolic disturbances_x000D_ - Both male and female offspring are included in the study_x000D_ - Offspring are evaluated from embryonic stage to adulthood (up to 80 weeks)
226	Walker, L. Naef, Esterina D’Asti, H. Long, Zhifang Xu, A. Moreau, B. Azeddine	2008	Perinatal Maternal Fat Intake Affects Metabolism and Hippocampal Function in the Offspring	10.1196/annals.1418.023	Maternal high-fat diet during pregnancy and lactation alters metabolism and hippocampal function in the offspring.	- Metabolic changes: elevated circulating concentrations of leptin and corticosterone, increased body weight gain and food intake, modest preference for fat‐containing food types, onset of hypothalamic leptin resistance_x000D_ - Hippocampal function changes: increases in neurogenesis and survival of newborn neurons, effects on synaptic proteins (NMDA and glucocorticoid receptors), reduction in lo…	- Adult offspring of mothers fed a high-fat diet display physiological and behavioral changes leading to metabolic complications, including elevated leptin and corticosterone levels, increased body weight gain and food intake, and onset of hypothalamic leptin resistance._x000D_ - High-fat diet exposure increases neurogenesis and survival of newborn neurons in the hippocampus._x000D_ - Leptin trea…	- Used a model where late fetal and neonatal rats were exposed to increased high fat (HF) via HF feeding of the mother._x000D_ - Investigated proximal (neonatal) and distal (adult) consequences on metabolism and hippocampal function in the offspring.	- Experimental study using an animal model (rats) with a longitudinal design; no mention of randomization, blinding, or control groups.	- Investigate the proximal (neonatal) and distal (adult) consequences on metabolism and hippocampal function in the offspring due to high-fat feeding of the mother.	- Elevated circulating concentrations of leptin and corticosterone_x000D_ - Increased body weight gain and food intake_x000D_ - Modest preference for fat-containing food types_x000D_ - Onset of hypothalamic leptin resistance_x000D_ - Increased neurogenesis and survival of newborn neurons in the hippocampus_x000D_ - Increased synaptic proteins, NMDA receptors, and glucocorticoid receptors_x000D_ -…	Not applicable (the study uses an animal model, not human subjects)	- Elevated circulating concentrations of leptin_x000D_ - Elevated circulating concentrations of corticosterone_x000D_ - Increased body weight gain_x000D_ - Increased food intake_x000D_ - Modest preference for fat-containing food types_x000D_ - Onset of hypothalamic leptin resistance_x000D_ - Increases in neurogenesis_x000D_ - Survival of newborn neurons_x000D_ - Synaptic proteins_x000D_ - N-methy…
227	Widen, A. Nichols, Linda G. Kahn, P. Factor-Litvak, B. Insel, Lori A. Hoepner, Sara Dube, V. Rauh, F. Perera, A. Rundle	2019	Prepregnancy obesity is associated with cognitive outcomes in boys in a low-income, multiethnic birth cohort	10.1186/s12887-019-1853-4	Prepregnancy overweight and obesity are associated with lower IQ in 7-year-old boys, but not girls, in a low-income, multiethnic birth cohort.	- Full-scale composite IQ score (WISC-IV)	- Prepregnancy overweight and obesity were associated with lower IQ scores in boys, but not in girls, at age 7._x000D_ - In boys, maternal overweight and obesity were associated with lower full-scale IQ and perceptual reasoning scores._x000D_ - Among girls, there was no association between maternal prepregnancy BMI and cognitive test scores, but gestational weight gain was inversely associated wi…	- Prospective cohort study of low-income African American and Dominican women enrolled during the second half of pregnancy from 1998 to 2006._x000D_ - Neurodevelopment assessed using Wechsler Intelligence Scale for Children (WISC-IV) at age 7._x000D_ - Linear regression to estimate associations between prepregnancy BMI, GWG, and child cognitive outcomes, adjusting for race/ethnicity, marital stat…	- Observational study, prospective cohort study, longitudinal design, complete-case analysis, inverse probability weighting (IPW) for attrition	- Examine the relationship between maternal prepregnancy BMI and GWG with child neurodevelopment at age 7._x000D_ - Investigate sex-specific associations in these relationships._x000D_ - Evaluate the hypothesis that maternal obesity and greater GWG are associated with lower IQ, with stronger associations in boys._x000D_ - Assess the impact of a nurturing postnatal home environment on these associ…	- Full-scale IQ:_x000D_ - Boys: Maternal overweight β: −7.1 (95% CI: −12.1, −2.0), Maternal obesity β: −5.7 (95% CI: −10.7, −0.7)_x000D_ - Girls: No association_x000D_ - Perceptual reasoning:_x000D_ - Boys: Maternal overweight and obesity associated with lower scores_x000D_ - Girls: Inverse association with GWG after adjusting for HOME score_x000D_ - Processing speed:_x000D_ - Boys: Maternal over…	- Low-income African American and Dominican women_x000D_ - Children at age 7_x000D_ - 44.8% male offspring_x000D_ - Overweight: 23.9% of mothers_x000D_ - Obesity: 22.6% of mothers_x000D_ - Low-income background_x000D_ - Urban residence_x000D_ - Marital status: varied_x000D_ - Education level: ≥high school vs. <high school_x000D_ - Socioeconomic status: use of public assistance, material hardship	- Neurodevelopmental outcomes (WISC-IV)_x000D_ - Maternal intelligence (TONI)_x000D_ - Home environment (HOME Inventory)_x000D_ - Self-reported prepregnancy weight_x000D_ - Income_x000D_ - Marital status_x000D_ - Exposure to environmental tobacco smoke_x000D_ - Prenatal distress_x000D_ - Measured height_x000D_ - Total gestational weight gain (GWG)_x000D_ - Gestational-age-standardized GWG Z-score…
228	Wu, Shining Deng, Wei-Guang Li, Yongguo Yu, Fei Li, M. Mao	2013	Maternal Obesity Caused by Overnutrition Exposure Leads to Reversal Learning Deficits and Striatal Disturbance in Rats	10.1371/journal.pone.0078876	Maternal obesity caused by overnutrition during pregnancy impairs reversal learning and causes striatal disturbance in the offspring.	- reversal learning (measured by number of trials to criterion and number of errors to criterion), attentional set-shifting	- Maternal obesity caused by overnutrition during pregnancy impaired reversal learning in offspring rats._x000D_ - The impairment in reversal learning was associated with significant striatal disturbance, including impaired dopamine homeostasis and disrupted leptin signaling._x000D_ - Maternal obesity disrupts reversal learning through altered leptin signaling in offspring.	- Three groups of female rats were fed different diets: control (Ctrl), high-fat (HF), and highly palatable (HP)._x000D_ - Male offspring were selected based on median weight for further study._x000D_ - Behavioral tests included reversal learning and attentional set-shifting tasks using operant conditioning chambers._x000D_ - Leptin or saline was administered to assess leptin sensitivity._x000D_ …	- Controlled experimental study with three groups (Ctrl, HF, HP) using animal models; not randomized or blinded; controlled laboratory setting with ethical approval; statistical analysis using one-way ANOVA and repeated measures ANOVA.	- Investigate the impact of maternal obesity caused by overnutrition pre-conception and during pregnancy on reversal learning and attentional set-shifting in rats._x000D_ - Determine the potential mechanisms underlying the bio-communication between mother and offspring.	Reversal learning:_x000D_ - Control: No significant impairment_x000D_ - HF diet: Impaired reversal learning with increased trials and errors to criterion (P<0.001)_x000D_ - HP diet: Impaired reversal learning with increased trials and errors to criterion (P<0.001)_x000D_ - No significant difference between HF and HP diets_x000D_ _x000D_ Striatal disturbances:_x000D_ - Control: No significant redu…	- Wistar rats_x000D_ - 9 weeks old at the start of the study_x000D_ - Male offspring_x000D_ - Fed different diets (Ctrl, HF, HP) to induce maternal obesity in their mothers	- Plasma glucose level_x000D_ - Insulin level_x000D_ - Leptin level_x000D_ - Number of trials to criterion_x000D_ - Number of errors to criterion_x000D_ - Type of error_x000D_ - Latency to collect reward_x000D_ - Probability of shifting after an error or correct response_x000D_ - Intensity of bands (protein expression)_x000D_ - p-STAT-3/total-STAT-3 ratio
229	Yeung, R. Sundaram, A. Ghassabian, Y. Xie, G. B. Buck Louis	2017	Parental Obesity and Early Childhood Development	10.1542/peds.2016-1459	Maternal obesity is associated with delays in fine motor development, while paternal obesity is associated with delays in personal-social development in early childhood.	- fine motor, personal-social functioning, problem-solving ability	- Children of obese mothers had increased odds of failing the fine motor domain._x000D_ - Paternal obesity was associated with increased risk of failing the personal-social domain._x000D_ - Children with both parents having BMI ≥35 were more likely to fail the problem-solving domain.	- Recruitment: Upstate KIDS project recruited mothers from New York State (excluding New York City) at approximately 4 months postpartum._x000D_ - Data Collection: Parents completed the Ages and Stages Questionnaire (ASQ) at 4, 8, 12, 18, 24, 30, and 36 months._x000D_ - Analysis: Generalized linear mixed models were used to estimate adjusted odds ratios and confidence intervals, accounting for ma…	- Observational study	- To explore the association between paternal obesity and early childhood development, addressing a gap in previous research._x000D_ - To assess developmental delays in children using the Ages and Stages Questionnaire (ASQ)._x000D_ - To quantify the associations between parental obesity and specific developmental delays._x000D_ - To emphasize the importance of family information in screening chil…	- Fine motor domain:_x000D_ - Normal/underweight mothers: baseline_x000D_ - Obese mothers (BMI ≥30): aOR 1.67 (confidence interval 1.12–2.47)_x000D_ - Personal-social domain:_x000D_ - Normal/underweight fathers: baseline_x000D_ - Obese fathers (BMI ≥30): aOR 1.75 (confidence interval 1.13–2.71)_x000D_ - Adjusted for maternal obesity: aOR 1.71 (confidence interval 1.08–2.70)_x000D_ - Problem-solvi…	- Mothers from New York State (excluding New York City)_x000D_ - Included singletons and nonrelated twins_x000D_ - Maternal characteristics: age, race, education, insurance, marital status, parity, pregnancy smoking_x000D_ - Maternal obesity: 26% with BMI ≥30_x000D_ - Paternal obesity: 29%	- Ages and Stages Questionnaire (ASQ)_x000D_ - Developmental domains: fine motor, gross motor, communication, personal-social functioning, problem-solving ability_x000D_ - Maternal covariates: age, race, education, insurance, marital status, parity, pregnancy smoking_x000D_ - Maternal BMI_x000D_ - Paternal BMI
230	Zhu, Ting-Li Han, Yalan Zhao, Xiaobo Zhou, Xun Mao, H. Qi, P. Baker, Hua Zhang	2018	A mouse model of pre‐pregnancy maternal obesity combined with offspring exposure to a high‐fat diet resulted in cognitive impairment in male offspring	10.1016/j.yexcr.2018.04.019	Maternal obesity and offspring exposure to high-fat diet impaired spatial cognitive function in male offspring by altering fatty acid metabolites in the prefrontal cortex and hippocampus.	- cognitive function (spatial cognitive deficiency), fatty acid metabolomic profiles in the prefrontal cortex and hippocampus	- The memory of male offspring from obese maternal mice consuming a high-fat diet was significantly impaired compared to control offspring._x000D_ - No significant cognitive differences were observed in female offspring._x000D_ - Maternal obesity and offspring's diet affected fatty acid metabolites in the prefrontal cortex and hippocampus, leading to spatial cognitive deficiency in male offspring.	- Used a LepRdb/+ mouse model to simulate pre-pregnancy maternal obesity._x000D_ - Employed c57bl/6 wildtype mice as a control group._x000D_ - Offspring were fed either a high-fat diet (HFD) or a low-fat control diet (LFD) after weaning._x000D_ - Cognitive function was measured using the Mirrors water maze._x000D_ - Fatty acid metabolomic profiles were analyzed using gas chromatography-mass spect…	- Controlled study_x000D_ - Parallel design_x000D_ - Experimental study_x000D_ - Pilot study	- To investigate the effects of maternal obesity and offspring HFD exposure on the brain metabolome of the offspring.	- Cognitive function (memory):_x000D_ - Male offspring from obese maternal mice consuming HFD: significantly impaired compared to control offspring_x000D_ - Female offspring: no significant differences observed_x000D_ - Fatty acid metabolites:_x000D_ - Prefrontal cortex: significantly affected by maternal obesity_x000D_ - Hippocampus: significantly affected by offspring's diet_x000D_ - Hexadecano…	- Mouse model: LepRdb/+ for pre-pregnancy maternal obesity and c57bl/6 wildtype as control_x000D_ - Focus on male offspring_x000D_ - Maternal obesity and high-fat diet exposure	- Cognitive function (measured using the Mirrors water maze)_x000D_ - Fatty acid metabolomic profiles (analyzed using gas chromatography-mass spectrometry)_x000D_ - Memory (compared between groups)_x000D_ - Hexadecanoic acid and octadecanoic acid levels (measured as part of metabolomic profiles)
